# Supplementary material for: Genome-wide search and structural and functional analyses for late embryogenesis-abundant (LEA) gene family in poplar
Source: BMC Plant Biol. 2021 Feb 24;21:110. doi: 10.1186/s12870-021-02872-3 (PMC7903804; doi:10.1186/s12870-021-02872-3)
Supplement: Supplementary file 1 — Additional file 1: Table S1. The list of 88 LEA genes identified in this article. [file 12870_2021_2872_MOESM1_ESM.xlsx]

## Sheet: Sheet1
Additional file 1 Table S1:The list of 88 LEA genes identified in this article
Gene_Name	Gene_ID	Group	Amino Acid Number	Pl	MW	GRAVY	Instability index	Aliphatic index
PtrLEA1	Potri.001G090400.1	LEA_2	207	9.62	22505.9	0.233	39.14	86.09
PtrLEA2	Potri.001G098100.1	LEA_2	219	9.81	23795.2	0.184	33.32	104.93
PtrLEA3	Potri.001G098200.1	LEA_2	194	10.26	21281.5	-0.298	47.41	81.39
PtrLEA4	Potri.001G143700.1	LEA_1	124	9.76	13262.1	-0.777	37.51	61.53
PtrLEA5	Potri.001G180600.1	LEA_2	290	9.38	32634	0.044	46.5	101.03
PtrLEA6	Potri.001G183600.1	LEA_2	309	9.96	34107.8	-0.42	62.49	73.4
PtrLEA7	Potri.001G200700.1	LEA_2	253	10.32	27448.1	-0.103	26.15	91.3
PtrLEA8	Potri.001G208000.1	LEA_2	246	8.69	26559.5	0.047	38.04	91.5
PtrLEA9	Potri.001G218300.1	LEA_2	248	9.96	27820.5	-0.275	43.23	74.68
PtrLEA10	Potri.001G218400.1	LEA_2	184	7.93	20376.6	0.204	34.08	105.98
PtrLEA11	Potri.001G468400.1	LEA_2	239	9.54	27299.4	-0.428	62.57	83.97
PtrLEA12	Potri.002G006000.1	LEA_6	91	5.12	9949.02	-1.109	43.78	55.82
PtrLEA13	Potri.002G013200.1	Dehydrin	542	6.32	60489	-1.241	67.05	39.7
PtrLEA14	Potri.002G124600.1	LEA_2	319	9.94	35267.3	-0.461	68.61	68.4
PtrLEA15	Potri.002G165000.1	LEA_2	151	5.07	16206.8	0.087	13.62	101.19
PtrLEA16	Potri.002G165100.1	LEA_2	217	10.38	24362.7	-0.151	37.23	88.85
PtrLEA17	Potri.002G167300.1	LEA_2	244	9.2	27045.8	-0.042	50.16	98.65
PtrLEA18	Potri.002G203500.1	LEA_3	91	9.89	9692.05	-0.298	31.58	76.26
PtrLEA19	Potri.002G230400.1	LEA_2	187	8.35	20212.7	0.529	16.54	114.12
PtrLEA20	Potri.003G037600.1	LEA_2	266	10.24	28586.2	-0.082	25.38	88.38
PtrLEA21	Potri.003G039400.1	LEA_2	266	10.24	28586.2	-0.082	25.38	88.38
PtrLEA22	Potri.003G052900.1	LEA_2	309	9.76	34084.9	-0.41	65.02	72.2
PtrLEA23	Potri.003G055000.1	LEA_2	218	8.96	24560.8	0.16	39.37	107.57
PtrLEA24	Potri.003G072000.1	LEA_3	90	9.64	10317.9	-0.756	29.47	70.44
PtrLEA25	Potri.003G133400.1	LEA_2	219	9.6	23952.2	0.179	32.87	103.2
PtrLEA26	Potri.003G141200.1	LEA_2	207	9.51	22402.8	0.267	29.6	86.09
PtrLEA27	Potri.004G023300.1	LEA_2	224	9.71	25656.3	-0.2	41.95	88.3
PtrLEA28	Potri.004G023400.1	LEA_2	193	9.72	22303	-0.373	19.69	93.42
PtrLEA29	Potri.004G067100.1	LEA_2	255	9.78	28038.1	0.071	27.71	109.69
PtrLEA30	Potri.004G158500.1	Dehydrin	133	5.15	14013.2	-0.995	37.5	55.04
PtrLEA31	Potri.004G180900.1	LEA_2	307	9.9	34118	-0.252	55.52	81.92
PtrLEA32	Potri.004G197600.1	LEA_2	273	8.59	30231.7	-0.262	47.95	80.62
PtrLEA33	Potri.005G048000.1	SMP	263	5.26	27706	-0.469	34.47	68.48
PtrLEA34	Potri.005G077100.1	LEA_2	278	9.57	30896.8	-0.394	52.33	89.71
PtrLEA35	Potri.005G088000.1	LEA_2	203	8.21	22475.1	0.062	21.97	98.92
PtrLEA36	Potri.005G088100.1	LEA_2	177	6.58	19667	0.215	29.09	113.45
PtrLEA37	Potri.005G122400.1	LEA_4	408	4.81	44320.5	-0.911	25.75	49.58
PtrLEA38	Potri.005G145200.1	LEA_6	82	5.9	9018.81	-1.491	59.28	40.49
PtrLEA39	Potri.005G166600.1	LEA_2	257	9.76	28608.8	-0.385	41.42	75.37
PtrLEA40	Potri.005G248100.1	Dehydrin	225	5.13	25623.2	-1.62	63.3	45.02
PtrLEA41	Potri.006G112700.1	LEA_2	173	7.74	19023.1	-0.109	37.81	99.19
PtrLEA42	Potri.006G112800.1	LEA_2	206	9.74	22439.5	0.196	27.49	109.17
PtrLEA43	Potri.006G158000.1	LEA_2	295	9.57	32322.8	-0.281	67.44	69.29
PtrLEA44	Potri.006G159400.1	LEA_2	210	8.73	23684.2	-0.044	36.1	106.19
PtrLEA45	Potri.006G160100.1	LEA_2	295	9.57	32322.8	-0.281	67.44	69.29
PtrLEA46	Potri.006G204200.1	LEA_2	210	9.94	23742.6	0.065	38.02	100.67
PtrLEA47	Potri.006G204300.1	LEA_2	221	9.47	25075.2	-0.095	35.21	93.12
PtrLEA48	Potri.007G024000.1	LEA_4	415	4.64	44880	-0.828	24.16	50.6
PtrLEA49	Potri.007G045000.1	LEA_2	321	9.84	35420.7	-0.327	60.59	70.4
PtrLEA50	Potri.007G146300.1	LEA_2	315	4.65	35025.9	-0.35	16.2	97.11
PtrLEA51	Potri.009G003800.1	LEA_2	237	9.97	26448.2	0.126	42.7	118.06
PtrLEA52	Potri.009G019600.1	LEA_2	209	7.15	23560.1	0.048	35.5	108.09
PtrLEA53	Potri.009G019800.1	LEA_2	246	10.1	27053.8	-0.219	42.2	80.08
PtrLEA54	Potri.009G091100.1	LEA_3	131	9.24	14924.1	-0.696	49.49	66.18
PtrLEA55	Potri.009G120100.1	Dehydrin	183	6.45	19465.3	-1.099	34.54	56.99
PtrLEA56	Potri.009G140600.1	LEA_2	305	9.6	34466.3	-0.392	58.11	77.25
PtrLEA57	Potri.009G158900.1	LEA_2	281	9.08	30905.5	-0.294	51.22	81.1
PtrLEA58	Potri.010G012100.1	LEA_3	107	8.06	11317.8	-0.146	43.43	76.82
PtrLEA59	Potri.010G049000.1	LEA_2	387	9.94	43336.3	-0.597	52.11	74.75
PtrLEA60	Potri.010G187100.1	LEA_5	93	5.9	10107	-1.315	48.29	46.24
PtrLEA61	Potri.010G248600.1	LEA_3	119	8.03	13664.4	-0.918	23.6	39.33
PtrLEA62	Potri.011G025100.1	LEA_2	192	9.22	21376.2	0.316	32.21	109.06
PtrLEA63	Potri.011G027400.1	LEA_2	297	9.92	33969.1	-0.407	36.61	77.78
PtrLEA64	Potri.011G165500.1	LEA_2	256	9.77	29083.7	-0.183	56.38	95.55
PtrLEA65	Potri.012G006000.1	LEA_2	210	9.68	22970.7	0.076	42.26	104.9
PtrLEA66	Potri.012G145500.1	LEA_2	267	10	29906.7	-0.226	39.87	95.62
PtrLEA67	Potri.013G081700.1	LEA_3	127	5.74	13978.5	-0.72	33.66	69.06
PtrLEA68	Potri.013G118600.1	LEA_4	616	5.95	66913.9	-0.994	26.16	58.1
PtrLEA69	Potri.014G026800.1	LEA_2	318	9.92	35177.1	-0.442	65.15	67.7
PtrLEA70	Potri.014G090800.1	LEA_2	151	4.6	16449	0.121	12.44	114.77
PtrLEA71	Potri.014G106100.1	LEA_2	214	10	23614.9	0.142	30.29	104.63
PtrLEA72	Potri.014G127700.1	LEA_3	92	9.89	9630.84	-0.521	34.11	66.96
PtrLEA73	Potri.014G178900.1	LEA_1	159	5.68	17196.8	-0.908	29.23	57.36
PtrLEA74	Potri.015G002400.1	LEA_2	210	9.68	23243.2	0.092	30.83	103.95
PtrLEA75	Potri.015G060600.1	LEA_4	437	5.2	48301.3	-1.161	36.68	50.66
PtrLEA76	Potri.015G148200.1	LEA_2	273	9.89	30736.6	-0.205	36.78	94.62
PtrLEA77	Potri.016G046400.1	LEA_1	176	8.04	17909.6	-0.86	26.7	31.25
PtrLEA78	Potri.016G071500.1	LEA_2	209	10.01	23525.4	0.139	41.22	106.27
PtrLEA79	Potri.016G071600.1	LEA_2	296	9.7	33879.5	-0.09	30.43	94.76
PtrLEA80	Potri.016G142200.1	LEA_2	201	9.68	22132.2	0.176	34.8	117.36
PtrLEA81	Potri.016G142300.1	LEA_2	206	9.68	22519.4	0.137	31.99	102.62
PtrLEA82	Potri.017G154000.1	LEA_2	255	9.64	27833.8	-0.022	34.27	102.82
PtrLEA83	Potri.019G090300.1	LEA_4	469	5.34	50896.9	-1	38.96	55.74
PtrLEA84	Potri.T089700.1	LEA_2	222	9.72	25321.9	-0.161	37.54	91.76
PtrLEA85	Potri.T111300.1	LEA_1	178	8.84	18061.8	-0.831	26.57	33.09
PtrLEA86	Potri.T122000.1	SMP	155	5.88	16535.4	-0.677	40.11	56.84
PtrLEA87	Potri.T154700.1	LEA_3	116	7.1	13278.9	-0.966	15.69	42.84
PtrLEA88	Potri.T165600.1	LEA_2	248	8.52	26935.9	-0.018	32.9	89.23
