# Supplementary material for: Genome-wide search and structural and functional analyses for late embryogenesis-abundant (LEA) gene family in poplar
Source: BMC Plant Biol. 2021 Feb 24;21:110. doi: 10.1186/s12870-021-02872-3 (PMC7903804; doi:10.1186/s12870-021-02872-3)
Supplement: Supplementary file 3 — Additional file 3: Table S2. The list of 23 pairs repetitive events in poplar LEA genes and its Ka/Ks ratio. [file 12870_2021_2872_MOESM3_ESM.xlsx]

## Sheet: Sheet1
Additional file 3 Table S2:The list of 23 pairs repetitive events in poplar LEA genes and its Ka/Ks ratio.
Gene-1	Gene-2	Ka	Ks	Ka_Ks	Duplication date (MYA)
PtrLEA1	PtrLEA26	0.0394756	0.321674	0.122719	10.7225
PtrLEA2	PtrLEA16	0.410767	2.11953	0.193802	70.6509
PtrLEA5	PtrLEA23	0.0894494	0.276602	0.323387	9.22007
PtrLEA6	PtrLEA22	0.0371802	0.235418	0.157933	7.84727
PtrLEA11	PtrLEA64	0.044269	0.174362	0.253891	5.81206
PtrLEA13	PtrLEA40	0.49888	1.28902	0.387021	42.9675
PtrLEA14	PtrLEA69	0.0340645	0.321441	0.105974	10.7147
PtrLEA18	PtrLEA72	0.0847779	0.138605	0.611653	4.62015
PtrLEA29	PtrLEA82	0.075505	0.319545	0.236289	10.6515
PtrLEA31	PtrLEA55	1.21752	1.72361	0.706375	57.4538
PtrLEA32	PtrLEA56	1.05362	1.55207	0.67885	51.7356
PtrLEA37	PtrLEA48	0.113575	0.284468	0.399255	9.48227
PtrLEA41	PtrLEA80	0.142889	0.307057	0.465349	10.2352
PtrLEA46	PtrLEA78	0.101232	0.182936	0.553375	6.09787
PtrLEA47	PtrLEA79	0.113323	0.376563	0.300941	12.5521
PtrLEA65	PtrLEA74	0.0563801	0.253289	0.222592	8.44298
PtrLEA68	PtrLEA83	0.160722	0.447513	0.359146	14.9171
PtrLEA2	PtrLEA3	1.04003	1.32627	0.78418	44.209
PtrLEA35	PtrLEA36	0.380465	0.362878	1.04846	12.0959
PtrLEA41	PtrLEA42	1.06429	1.51158	0.70409	50.386
PtrLEA80	PtrLEA81	0.753455	3.20156	0.23534	106.719
PtrLEA76	PtrLEA66	0.953916	1.15055	0.829094	38.3517
PtrLEA2	PtrLEA25	0.132659	0.411599	0.322302	13.72
