# Supplementary material for: Genome-wide search and structural and functional analyses for late embryogenesis-abundant (LEA) gene family in poplar
Source: BMC Plant Biol. 2021 Feb 24;21:110. doi: 10.1186/s12870-021-02872-3 (PMC7903804; doi:10.1186/s12870-021-02872-3)
Supplement: Supplementary file 4 — Additional file 4: Table S3. The homologous relationships between the poplar LEA genes and the other species. [file 12870_2021_2872_MOESM4_ESM.xlsx]

## Sheet: Sheet1
Additional file 4 Table S3:The homologous relationships between the poplar LEA genes and the other species.
Populus trichocarpa-Eucalyptus robusta		Populus trichocarpa-Solanum lycopersicum		Populus trichocarpa- Arabidopsis		Populus trichocarpa- Zea mays		Populus trichocarpa-Oryza sativa
Potri.002G165100.1	Eucgr.E00095.1	Potri.001G090400.1	Solyc01g096000.2.1	Potri.001G090400.1	AT1G64450.1	Potri.004G023300.1	GRMZM2G339907_T01	Potri.006G112700.1	LOC_Os05g40400.1
Potri.003G052900.1	Eucgr.F03033.1	Potri.001G090400.1	Solyc08g082470.1.1	Potri.001G090400.1	AT4G23930.2			Potri.016G142200.1	LOC_Os05g40400.1
Potri.003G055000.1	Eucgr.F03017.1	Potri.001G098100.1	Solyc01g095170.2.1	Potri.001G098100.1	AT1G64065.1
Potri.003G055000.1	Eucgr.J02990.1	Potri.001G098100.1	Solyc08g081700.1.1	Potri.001G098100.1	AT4G23610.1
Potri.003G133400.1	Eucgr.D01803.1	Potri.001G208000.1	Solyc01g104580.2.1	Potri.002G013200.1	AT1G20450.1
Potri.004G158500.1	Eucgr.I01292.1	Potri.001G468400.1	Solyc07g065910.1.1	Potri.002G165000.1	AT2G46140.1
Potri.004G180900.1	Eucgr.I01480.1	Potri.002G013200.1	Solyc04g082200.2.1	Potri.002G165100.1	AT2G46150.1
Potri.005G122400.1	Eucgr.I02433.1	Potri.002G124600.1	Solyc04g078750.2.1	Potri.002G167300.1	AT1G01453.1
Potri.005G166600.1	Eucgr.F02438.1	Potri.002G165000.1	Solyc01g095140.2.1	Potri.002G167300.1	AT2G46300.1
Potri.006G112700.1	Eucgr.K01310.1	Potri.002G165000.1	Solyc10g011900.2.1	Potri.002G167300.1	AT4G01110.1
Potri.006G204200.1	Eucgr.A02596.1	Potri.002G165100.1	Solyc01g095170.2.1	Potri.003G133400.1	AT1G64065.1
Potri.006G204200.1	Eucgr.K02615.1	Potri.002G167300.1	Solyc10g011750.2.1	Potri.003G133400.1	AT4G23610.1
Potri.006G204300.1	Eucgr.K02614.1	Potri.002G203500.1	Solyc09g075210.2.1	Potri.003G141200.1	AT1G64450.1
Potri.007G024000.1	Eucgr.I02433.1	Potri.003G039400.1	Solyc03g121620.1.1	Potri.003G141200.1	AT4G23930.2
Potri.007G045000.1	Eucgr.H01684.1	Potri.003G141200.1	Solyc08g082470.1.1	Potri.004G158500.1	AT2G21490.1
Potri.009G120100.1	Eucgr.I01292.1	Potri.004G023300.1	Solyc02g080100.1.1	Potri.004G158500.1	AT4G39130.1
Potri.009G140600.1	Eucgr.I01480.1	Potri.004G158500.1	Solyc01g109920.2.1	Potri.005G122400.1	AT4G36600.1
Potri.003G141200.1	Eucgr.D01751.1	Potri.005G048000.1	Solyc01g097960.2.1	Potri.005G248100.1	AT1G20450.1
Potri.009G091100.1	Eucgr.G01281.1	Potri.005G077100.1	Solyc04g054960.1.1	Potri.009G091100.1	AT3G19550.1
Potri.010G049000.1	Eucgr.H02472.1	Potri.005G122400.1	Solyc02g085150.2.1	Potri.009G120100.1	AT2G21490.1
Potri.010G187100.1	Eucgr.G03071.1	Potri.005G248100.1	Solyc04g082200.2.1	Potri.009G120100.1	AT4G39130.1
Potri.010G187100.1	Eucgr.J00194.1	Potri.006G112700.1	Solyc10g074730.1.1	Potri.010G187100.1	AT2G40170.1
Potri.014G026800.1	Eucgr.F00213.1	Potri.006G204200.1	Solyc01g007220.2.1
Potri.014G090800.1	Eucgr.D02327.1	Potri.006G204300.1	Solyc01g007230.2.1
Potri.014G127700.1	Eucgr.K03492.1	Potri.006G204300.1	Solyc10g081970.1.1
Potri.016G071500.1	Eucgr.A02596.1	Potri.007G024000.1	Solyc02g085150.2.1
Potri.016G071500.1	Eucgr.K02615.1	Potri.007G045000.1	Solyc02g091000.2.1
Potri.016G071600.1	Eucgr.A02597.1	Potri.007G045000.1	Solyc04g078750.2.1
Potri.016G071600.1	Eucgr.K02614.1	Potri.009G091100.1	Solyc01g107280.2.1
		Potri.009G120100.1	Solyc01g109920.2.1
		Potri.010G049000.1	Solyc05g013760.2.1
		Potri.011G027400.1	Solyc02g080100.1.1
		Potri.014G026800.1	Solyc04g078750.2.1
		Potri.014G090800.1	Solyc01g095140.2.1
		Potri.014G127700.1	Solyc09g075210.2.1
		Potri.016G071500.1	Solyc01g007220.2.1
		Potri.016G071600.1	Solyc01g007230.2.1
