# Supplementary material for: Genome-wide search and structural and functional analyses for late embryogenesis-abundant (LEA) gene family in poplar
Source: BMC Plant Biol. 2021 Feb 24;21:110. doi: 10.1186/s12870-021-02872-3 (PMC7903804; doi:10.1186/s12870-021-02872-3)
Supplement: Supplementary file 5 — Additional file 5: Table S4. The list of cis-regulatoty elements of PtrLEA genes promoter. [file 12870_2021_2872_MOESM5_ESM.xlsx]

## Sheet: Sheet1
Additional file 5 Table S4:The list of cis-regulatoty elements of PtrLEA genes promoter.
PtrLEA1	CCAAT-box	CAACGG	926	6	+	Hordeum vulgare	MYBHv1 binding site
PtrLEA1	MBS	CAACTG	1704	6	-	Arabidopsis thaliana	MYB binding site involved in drought-inducibility
PtrLEA1	LTR	CCGAAA	444	6	-	Hordeum vulgare	cis-acting element involved in low-temperature responsiveness
PtrLEA1	LTR	CCGAAA	1231	6	+	Hordeum vulgare	cis-acting element involved in low-temperature responsiveness
PtrLEA1	LTR	CCGAAA	1329	6	+	Hordeum vulgare	cis-acting element involved in low-temperature responsiveness
PtrLEA1	ABRE	CACGTG	1419	6	-	Arabidopsis thaliana	cis-acting element involved in the abscisic acid responsiveness
PtrLEA1	ABRE	ACGTG	1420	5	+	Arabidopsis thaliana	cis-acting element involved in the abscisic acid responsiveness
PtrLEA1	P-box	CCTTTTG	1545	7	-	Oryza sativa	gibberellin-responsive element
PtrLEA1	TC-rich repeats	ATTCTCTAAC	240	9	+	Nicotiana tabacum	cis-acting element involved in defense and stress responsiveness
PtrLEA10	ABRE	TACGTGTC	308	8	+	Oryza sativa	cis-acting element involved in the abscisic acid responsiveness
PtrLEA10	ABRE	ACGTG	309	5	+	Arabidopsis thaliana	cis-acting element involved in the abscisic acid responsiveness
PtrLEA10	ABRE	ACGTG	1100	5	+	Arabidopsis thaliana	cis-acting element involved in the abscisic acid responsiveness
PtrLEA10	LTR	CCGAAA	1763	6	+	Hordeum vulgare	cis-acting element involved in low-temperature responsiveness
PtrLEA10	CGTCA-motif	CGTCA	1851	5	+	Hordeum vulgare	cis-acting regulatory element involved in the MeJA-responsiveness
PtrLEA10	TGACG-motif	TGACG	1851	5	-	Hordeum vulgare	cis-acting regulatory element involved in the MeJA-responsiveness
PtrLEA11	TCA-element	CCATCTTTTT	717	9	-	Nicotiana tabacum	cis-acting element involved in salicylic acid responsiveness
PtrLEA11	TCA-element	CCATCTTTTT	1888	9	+	Nicotiana tabacum	cis-acting element involved in salicylic acid responsiveness
PtrLEA11	MBS	CAACTG	1607	6	-	Arabidopsis thaliana	MYB binding site involved in drought-inducibility
PtrLEA11	P-box	CCTTTTG	1838	7	+	Oryza sativa	gibberellin-responsive element
PtrLEA11	TC-rich repeats	GTTTTCTTAC	1595	9	+	Nicotiana tabacum	cis-acting element involved in defense and stress responsiveness
PtrLEA11	ABRE	ACGTG	195	5	-	Arabidopsis thaliana	cis-acting element involved in the abscisic acid responsiveness
PtrLEA11	ABRE	ACGTG	1154	5	-	Arabidopsis thaliana	cis-acting element involved in the abscisic acid responsiveness
PtrLEA12	GARE-motif	TCTGTTG	657	7	-	Brassica oleracea	gibberellin-responsive element
PtrLEA12	GARE-motif	TCTGTTG	740	7	+	Brassica oleracea	gibberellin-responsive element
PtrLEA12	GARE-motif	TCTGTTG	1052	7	+	Brassica oleracea	gibberellin-responsive element
PtrLEA12	LTR	CCGAAA	603	6	+	Hordeum vulgare	cis-acting element involved in low-temperature responsiveness
PtrLEA12	LTR	CCGAAA	1328	6	+	Hordeum vulgare	cis-acting element involved in low-temperature responsiveness
PtrLEA12	P-box	CCTTTTG	284	7	+	Oryza sativa	gibberellin-responsive element
PtrLEA12	P-box	CCTTTTG	1542	7	-	Oryza sativa	gibberellin-responsive element
PtrLEA12	TC-rich repeats	GTTTTCTTAC	1987	9	-	Nicotiana tabacum	cis-acting element involved in defense and stress responsiveness
PtrLEA12	TCA-element	CCATCTTTTT	572	9	+	Nicotiana tabacum	cis-acting element involved in salicylic acid responsiveness
PtrLEA12	MBS	CAACTG	72	6	+	Arabidopsis thaliana	MYB binding site involved in drought-inducibility
PtrLEA12	MBS	CAACTG	420	6	+	Arabidopsis thaliana	MYB binding site involved in drought-inducibility
PtrLEA12	MBS	CAACTG	1027	6	-	Arabidopsis thaliana	MYB binding site involved in drought-inducibility
PtrLEA13	CGTCA-motif	CGTCA	863	5	-	Hordeum vulgare	cis-acting regulatory element involved in the MeJA-responsiveness
PtrLEA13	CGTCA-motif	CGTCA	1699	5	-	Hordeum vulgare	cis-acting regulatory element involved in the MeJA-responsiveness
PtrLEA13	CGTCA-motif	CGTCA	1920	5	-	Hordeum vulgare	cis-acting regulatory element involved in the MeJA-responsiveness
PtrLEA13	TGACG-motif	TGACG	863	5	+	Hordeum vulgare	cis-acting regulatory element involved in the MeJA-responsiveness
PtrLEA13	TGACG-motif	TGACG	1699	5	+	Hordeum vulgare	cis-acting regulatory element involved in the MeJA-responsiveness
PtrLEA13	TGACG-motif	TGACG	1920	5	+	Hordeum vulgare	cis-acting regulatory element involved in the MeJA-responsiveness
PtrLEA13	ABRE	GACACGTGGC	906	9	-	Triticum aestivum	cis-acting element involved in the abscisic acid responsiveness
PtrLEA13	ABRE	CACGTG	908	6	+	Arabidopsis thaliana	cis-acting element involved in the abscisic acid responsiveness
PtrLEA13	ABRE	ACGTG	909	5	+	Arabidopsis thaliana	cis-acting element involved in the abscisic acid responsiveness
PtrLEA13	ABRE	ACGTG	1774	5	-	Arabidopsis thaliana	cis-acting element involved in the abscisic acid responsiveness
PtrLEA14	MBS	CAACTG	1647	6	+	Arabidopsis thaliana	MYB binding site involved in drought-inducibility
PtrLEA14	ABRE	ACGTG	228	5	-	Arabidopsis thaliana	cis-acting element involved in the abscisic acid responsiveness
PtrLEA14	ABRE	ACGTG	568	5	+	Arabidopsis thaliana	cis-acting element involved in the abscisic acid responsiveness
PtrLEA15	CGTCA-motif	CGTCA	815	5	-	Hordeum vulgare	cis-acting regulatory element involved in the MeJA-responsiveness
PtrLEA15	CGTCA-motif	CGTCA	940	5	-	Hordeum vulgare	cis-acting regulatory element involved in the MeJA-responsiveness
PtrLEA15	CGTCA-motif	CGTCA	1386	5	+	Hordeum vulgare	cis-acting regulatory element involved in the MeJA-responsiveness
PtrLEA15	CGTCA-motif	CGTCA	1399	5	+	Hordeum vulgare	cis-acting regulatory element involved in the MeJA-responsiveness
PtrLEA15	P-box	CCTTTTG	1568	7	+	Oryza sativa	gibberellin-responsive element
PtrLEA15	TGACG-motif	TGACG	815	5	+	Hordeum vulgare	cis-acting regulatory element involved in the MeJA-responsiveness
PtrLEA15	TGACG-motif	TGACG	940	5	+	Hordeum vulgare	cis-acting regulatory element involved in the MeJA-responsiveness
PtrLEA15	TGACG-motif	TGACG	1386	5	-	Hordeum vulgare	cis-acting regulatory element involved in the MeJA-responsiveness
PtrLEA15	TGACG-motif	TGACG	1399	5	-	Hordeum vulgare	cis-acting regulatory element involved in the MeJA-responsiveness
PtrLEA15	LTR	CCGAAA	1331	6	+	Hordeum vulgare	cis-acting element involved in low-temperature responsiveness
PtrLEA15	ABRE	ACGTG	790	5	+	Arabidopsis thaliana	cis-acting element involved in the abscisic acid responsiveness
PtrLEA15	ABRE	ACGTG	1847	5	-	Arabidopsis thaliana	cis-acting element involved in the abscisic acid responsiveness
PtrLEA15	MBS	CAACTG	1740	6	+	Arabidopsis thaliana	MYB binding site involved in drought-inducibility
PtrLEA16	TCA-element	CCATCTTTTT	1538	9	+	Nicotiana tabacum	cis-acting element involved in salicylic acid responsiveness
PtrLEA16	MBS	CAACTG	1471	6	+	Arabidopsis thaliana	MYB binding site involved in drought-inducibility
PtrLEA16	ABRE	ACGTG	183	5	+	Arabidopsis thaliana	cis-acting element involved in the abscisic acid responsiveness
PtrLEA16	ABRE	CACGTG	460	6	+	Arabidopsis thaliana	cis-acting element involved in the abscisic acid responsiveness
PtrLEA16	ABRE	ACGTG	461	5	+	Arabidopsis thaliana	cis-acting element involved in the abscisic acid responsiveness
PtrLEA16	ABRE	ACGTG	1702	5	+	Arabidopsis thaliana	cis-acting element involved in the abscisic acid responsiveness
PtrLEA16	P-box	CCTTTTG	1306	7	-	Oryza sativa	gibberellin-responsive element
PtrLEA16	TGACG-motif	TGACG	1418	5	-	Hordeum vulgare	cis-acting regulatory element involved in the MeJA-responsiveness
PtrLEA16	CGTCA-motif	CGTCA	1418	5	+	Hordeum vulgare	cis-acting regulatory element involved in the MeJA-responsiveness
PtrLEA17	TGACG-motif	TGACG	1486	5	+	Hordeum vulgare	cis-acting regulatory element involved in the MeJA-responsiveness
PtrLEA17	CGTCA-motif	CGTCA	1486	5	-	Hordeum vulgare	cis-acting regulatory element involved in the MeJA-responsiveness
PtrLEA17	ABRE	ACGTG	618	5	+	Arabidopsis thaliana	cis-acting element involved in the abscisic acid responsiveness
PtrLEA17	ABRE	ACGTG	1142	5	-	Arabidopsis thaliana	cis-acting element involved in the abscisic acid responsiveness
PtrLEA17	ABRE	ACGTG	1488	5	+	Arabidopsis thaliana	cis-acting element involved in the abscisic acid responsiveness
PtrLEA18	P-box	CCTTTTG	1778	7	+	Oryza sativa	gibberellin-responsive element
PtrLEA18	TGACG-motif	TGACG	1679	5	+	Hordeum vulgare	cis-acting regulatory element involved in the MeJA-responsiveness
PtrLEA18	TGACG-motif	TGACG	1770	5	+	Hordeum vulgare	cis-acting regulatory element involved in the MeJA-responsiveness
PtrLEA18	TC-rich repeats	GTTTTCTTAC	378	9	-	Nicotiana tabacum	cis-acting element involved in defense and stress responsiveness
PtrLEA18	TC-rich repeats	GTTTTCTTAC	1347	9	-	Nicotiana tabacum	cis-acting element involved in defense and stress responsiveness
PtrLEA18	CGTCA-motif	CGTCA	1679	5	-	Hordeum vulgare	cis-acting regulatory element involved in the MeJA-responsiveness
PtrLEA18	CGTCA-motif	CGTCA	1770	5	-	Hordeum vulgare	cis-acting regulatory element involved in the MeJA-responsiveness
PtrLEA18	GARE-motif	TCTGTTG	1082	7	-	Brassica oleracea	gibberellin-responsive element
PtrLEA18	LTR	CCGAAA	1264	6	-	Hordeum vulgare	cis-acting element involved in low-temperature responsiveness
PtrLEA18	ABRE	ACGTG	532	5	-	Arabidopsis thaliana	cis-acting element involved in the abscisic acid responsiveness
PtrLEA18	ABRE	CACGTG	631	6	+	Arabidopsis thaliana	cis-acting element involved in the abscisic acid responsiveness
PtrLEA18	ABRE	ACGTG	632	5	+	Arabidopsis thaliana	cis-acting element involved in the abscisic acid responsiveness
PtrLEA18	ABRE	GACACGTGGC	1217	9	+	Triticum aestivum	cis-acting element involved in the abscisic acid responsiveness
PtrLEA18	ABRE	CACGTG	1219	6	-	Arabidopsis thaliana	cis-acting element involved in the abscisic acid responsiveness
PtrLEA18	ABRE	ACGTG	1220	5	+	Arabidopsis thaliana	cis-acting element involved in the abscisic acid responsiveness
PtrLEA18	ABRE	CACGTG	1630	6	-	Arabidopsis thaliana	cis-acting element involved in the abscisic acid responsiveness
PtrLEA18	ABRE	ACGTG	1631	5	+	Arabidopsis thaliana	cis-acting element involved in the abscisic acid responsiveness
PtrLEA18	TCA-element	CCATCTTTTT	1315	9	+	Nicotiana tabacum	cis-acting element involved in salicylic acid responsiveness
PtrLEA18	MBS	CAACTG	1862	6	+	Arabidopsis thaliana	MYB binding site involved in drought-inducibility
PtrLEA18	MBS	CAACTG	1911	6	-	Arabidopsis thaliana	MYB binding site involved in drought-inducibility
PtrLEA19	TATC-box	TATCCCA	981	7	+	Oryza sativa	cis-acting element involved in gibberellin-responsiveness
PtrLEA19	TCA-element	CCATCTTTTT	1442	9	-	Nicotiana tabacum	cis-acting element involved in salicylic acid responsiveness
PtrLEA2	MBS	CAACTG	589	6	+	Arabidopsis thaliana	MYB binding site involved in drought-inducibility
PtrLEA2	MBS	CAACTG	663	6	-	Arabidopsis thaliana	MYB binding site involved in drought-inducibility
PtrLEA2	CGTCA-motif	CGTCA	155	5	+	Hordeum vulgare	cis-acting regulatory element involved in the MeJA-responsiveness
PtrLEA2	TC-rich repeats	GTTTTCTTAC	736	9	-	Nicotiana tabacum	cis-acting element involved in defense and stress responsiveness
PtrLEA2	TGACG-motif	TGACG	155	5	-	Hordeum vulgare	cis-acting regulatory element involved in the MeJA-responsiveness
PtrLEA2	LTR	CCGAAA	1713	6	-	Hordeum vulgare	cis-acting element involved in low-temperature responsiveness
PtrLEA20	TCA-element	CCATCTTTTT	882	9	+	Nicotiana tabacum	cis-acting element involved in salicylic acid responsiveness
PtrLEA20	ABRE	ACGTG	761	5	-	Arabidopsis thaliana	cis-acting element involved in the abscisic acid responsiveness
PtrLEA21	ABRE	ACGTG	762	5	-	Arabidopsis thaliana	cis-acting element involved in the abscisic acid responsiveness
PtrLEA21	TCA-element	CCATCTTTTT	882	9	+	Nicotiana tabacum	cis-acting element involved in salicylic acid responsiveness
PtrLEA22	TGACG-motif	TGACG	562	5	+	Hordeum vulgare	cis-acting regulatory element involved in the MeJA-responsiveness
PtrLEA22	CGTCA-motif	CGTCA	562	5	-	Hordeum vulgare	cis-acting regulatory element involved in the MeJA-responsiveness
PtrLEA22	LTR	CCGAAA	953	6	-	Hordeum vulgare	cis-acting element involved in low-temperature responsiveness
PtrLEA22	LTR	CCGAAA	1078	6	-	Hordeum vulgare	cis-acting element involved in low-temperature responsiveness
PtrLEA22	ABRE	AACCCGG	198	7	+	Arabidopsis thaliana	cis-acting element involved in the abscisic acid responsiveness
PtrLEA22	ABRE	ACGTG	564	5	+	Arabidopsis thaliana	cis-acting element involved in the abscisic acid responsiveness
PtrLEA23	TCA-element	CCATCTTTTT	147	9	-	Nicotiana tabacum	cis-acting element involved in salicylic acid responsiveness
PtrLEA23	TCA-element	CCATCTTTTT	236	9	+	Nicotiana tabacum	cis-acting element involved in salicylic acid responsiveness
PtrLEA23	MBS	CAACTG	1151	6	+	Arabidopsis thaliana	MYB binding site involved in drought-inducibility
PtrLEA23	ABRE	CGCACGTGTC	1720	9	+	Hordeum vulgare	cis-acting element involved in the abscisic acid responsiveness
PtrLEA23	ABRE	CACGTG	1722	6	-	Arabidopsis thaliana	cis-acting element involved in the abscisic acid responsiveness
PtrLEA23	ABRE	ACGTG	1723	5	+	Arabidopsis thaliana	cis-acting element involved in the abscisic acid responsiveness
PtrLEA23	ABRE	ACGTG	1793	5	-	Arabidopsis thaliana	cis-acting element involved in the abscisic acid responsiveness
PtrLEA23	LTR	CCGAAA	783	6	+	Hordeum vulgare	cis-acting element involved in low-temperature responsiveness
PtrLEA24	MBS	CAACTG	1292	6	+	Arabidopsis thaliana	MYB binding site involved in drought-inducibility
PtrLEA24	TC-rich repeats	ATTCTCTAAC	797	9	-	Nicotiana tabacum	cis-acting element involved in defense and stress responsiveness
PtrLEA24	TC-rich repeats	ATTCTCTAAC	1629	9	+	Nicotiana tabacum	cis-acting element involved in defense and stress responsiveness
PtrLEA24	CGTCA-motif	CGTCA	992	5	-	Hordeum vulgare	cis-acting regulatory element involved in the MeJA-responsiveness
PtrLEA24	P-box	CCTTTTG	1563	7	-	Oryza sativa	gibberellin-responsive element
PtrLEA24	TGACG-motif	TGACG	992	5	+	Hordeum vulgare	cis-acting regulatory element involved in the MeJA-responsiveness
PtrLEA25	MBS	CAACTG	1214	6	-	Arabidopsis thaliana	MYB binding site involved in drought-inducibility
PtrLEA25	ABRE	AACCCGG	1145	7	+	Arabidopsis thaliana	cis-acting element involved in the abscisic acid responsiveness
PtrLEA25	ABRE	ACGTG	1848	5	+	Arabidopsis thaliana	cis-acting element involved in the abscisic acid responsiveness
PtrLEA25	P-box	CCTTTTG	640	7	+	Oryza sativa	gibberellin-responsive element
PtrLEA25	P-box	CCTTTTG	1429	7	+	Oryza sativa	gibberellin-responsive element
PtrLEA26	TGACG-motif	TGACG	1419	5	-	Hordeum vulgare	cis-acting regulatory element involved in the MeJA-responsiveness
PtrLEA26	CGTCA-motif	CGTCA	1419	5	+	Hordeum vulgare	cis-acting regulatory element involved in the MeJA-responsiveness
PtrLEA26	GARE-motif	TCTGTTG	132	7	-	Brassica oleracea	gibberellin-responsive element
PtrLEA26	LTR	CCGAAA	146	6	+	Hordeum vulgare	cis-acting element involved in low-temperature responsiveness
PtrLEA26	TCA-element	CCATCTTTTT	335	9	-	Nicotiana tabacum	cis-acting element involved in salicylic acid responsiveness
PtrLEA26	TCA-element	CCATCTTTTT	1241	9	+	Nicotiana tabacum	cis-acting element involved in salicylic acid responsiveness
PtrLEA26	TCA-element	CCATCTTTTT	1968	9	+	Nicotiana tabacum	cis-acting element involved in salicylic acid responsiveness
PtrLEA26	MBS	CAACTG	45	6	-	Arabidopsis thaliana	MYB binding site involved in drought-inducibility
PtrLEA26	MBS	CAACTG	500	6	+	Arabidopsis thaliana	MYB binding site involved in drought-inducibility
PtrLEA3	MBS	CAACTG	760	6	+	Arabidopsis thaliana	MYB binding site involved in drought-inducibility
PtrLEA3	MBS	CAACTG	1088	6	+	Arabidopsis thaliana	MYB binding site involved in drought-inducibility
PtrLEA3	CGTCA-motif	CGTCA	1744	5	+	Hordeum vulgare	cis-acting regulatory element involved in the MeJA-responsiveness
PtrLEA3	CGTCA-motif	CGTCA	1791	5	+	Hordeum vulgare	cis-acting regulatory element involved in the MeJA-responsiveness
PtrLEA3	TC-rich repeats	GTTTTCTTAC	2	9	+	Nicotiana tabacum	cis-acting element involved in defense and stress responsiveness
PtrLEA3	TC-rich repeats	GTTTTCTTAC	160	9	+	Nicotiana tabacum	cis-acting element involved in defense and stress responsiveness
PtrLEA3	TC-rich repeats	ATTCTCTAAC	650	9	-	Nicotiana tabacum	cis-acting element involved in defense and stress responsiveness
PtrLEA3	TGACG-motif	TGACG	1744	5	-	Hordeum vulgare	cis-acting regulatory element involved in the MeJA-responsiveness
PtrLEA3	TGACG-motif	TGACG	1791	5	-	Hordeum vulgare	cis-acting regulatory element involved in the MeJA-responsiveness
PtrLEA3	ABRE	ACGTG	1789	5	-	Arabidopsis thaliana	cis-acting element involved in the abscisic acid responsiveness
PtrLEA3	GARE-motif	TCTGTTG	769	7	-	Brassica oleracea	gibberellin-responsive element
PtrLEA4	TCA-element	CCATCTTTTT	1725	9	+	Nicotiana tabacum	cis-acting element involved in salicylic acid responsiveness
PtrLEA4	MBS	CAACTG	977	6	-	Arabidopsis thaliana	MYB binding site involved in drought-inducibility
PtrLEA4	MBS	CAACTG	1835	6	-	Arabidopsis thaliana	MYB binding site involved in drought-inducibility
PtrLEA4	TGACG-motif	TGACG	1328	5	+	Hordeum vulgare	cis-acting regulatory element involved in the MeJA-responsiveness
PtrLEA4	P-box	CCTTTTG	294	7	+	Oryza sativa	gibberellin-responsive element
PtrLEA4	TATC-box	TATCCCA	775	7	-	Oryza sativa	cis-acting element involved in gibberellin-responsiveness
PtrLEA4	CGTCA-motif	CGTCA	1328	5	-	Hordeum vulgare	cis-acting regulatory element involved in the MeJA-responsiveness
PtrLEA4	ABRE	GCAACGTGTC	1146	9	-	Hordeum vulgare	cis-acting element involved in the abscisic acid responsiveness
PtrLEA4	ABRE	GACACGTGGC	1848	9	+	Triticum aestivum	cis-acting element involved in the abscisic acid responsiveness
PtrLEA4	ABRE	CACGTG	1850	6	-	Arabidopsis thaliana	cis-acting element involved in the abscisic acid responsiveness
PtrLEA4	ABRE	ACGTG	1851	5	+	Arabidopsis thaliana	cis-acting element involved in the abscisic acid responsiveness
PtrLEA5	TCA-element	CCATCTTTTT	214	9	+	Nicotiana tabacum	cis-acting element involved in salicylic acid responsiveness
PtrLEA5	TCA-element	CCATCTTTTT	1436	9	-	Nicotiana tabacum	cis-acting element involved in salicylic acid responsiveness
PtrLEA5	TCA-element	TCAGAAGAGG	1536	9	+	Brassica oleracea	cis-acting element involved in salicylic acid responsiveness
PtrLEA5	GARE-motif	TCTGTTG	229	7	+	Brassica oleracea	gibberellin-responsive element
PtrLEA5	ABRE	ACGTG	655	5	-	Arabidopsis thaliana	cis-acting element involved in the abscisic acid responsiveness
PtrLEA5	ABRE	ACGTG	1875	5	-	Arabidopsis thaliana	cis-acting element involved in the abscisic acid responsiveness
PtrLEA5	TGACG-motif	TGACG	148	5	-	Hordeum vulgare	cis-acting regulatory element involved in the MeJA-responsiveness
PtrLEA5	TGACG-motif	TGACG	507	5	+	Hordeum vulgare	cis-acting regulatory element involved in the MeJA-responsiveness
PtrLEA5	TGACG-motif	TGACG	1665	5	+	Hordeum vulgare	cis-acting regulatory element involved in the MeJA-responsiveness
PtrLEA5	TGACG-motif	TGACG	1715	5	+	Hordeum vulgare	cis-acting regulatory element involved in the MeJA-responsiveness
PtrLEA5	TGACG-motif	TGACG	1820	5	+	Hordeum vulgare	cis-acting regulatory element involved in the MeJA-responsiveness
PtrLEA5	TGACG-motif	TGACG	1877	5	-	Hordeum vulgare	cis-acting regulatory element involved in the MeJA-responsiveness
PtrLEA5	CGTCA-motif	CGTCA	148	5	+	Hordeum vulgare	cis-acting regulatory element involved in the MeJA-responsiveness
PtrLEA5	CGTCA-motif	CGTCA	507	5	-	Hordeum vulgare	cis-acting regulatory element involved in the MeJA-responsiveness
PtrLEA5	CGTCA-motif	CGTCA	1665	5	-	Hordeum vulgare	cis-acting regulatory element involved in the MeJA-responsiveness
PtrLEA5	CGTCA-motif	CGTCA	1715	5	-	Hordeum vulgare	cis-acting regulatory element involved in the MeJA-responsiveness
PtrLEA5	CGTCA-motif	CGTCA	1820	5	-	Hordeum vulgare	cis-acting regulatory element involved in the MeJA-responsiveness
PtrLEA5	CGTCA-motif	CGTCA	1877	5	+	Hordeum vulgare	cis-acting regulatory element involved in the MeJA-responsiveness
PtrLEA6	ABRE	AACCCGG	52	7	+	Arabidopsis thaliana	cis-acting element involved in the abscisic acid responsiveness
PtrLEA6	ABRE	GCAACGTGTC	1388	9	-	Hordeum vulgare	cis-acting element involved in the abscisic acid responsiveness
PtrLEA6	TATC-box	TATCCCA	714	7	-	Oryza sativa	cis-acting element involved in gibberellin-responsiveness
PtrLEA6	TCA-element	CCATCTTTTT	204	9	-	Nicotiana tabacum	cis-acting element involved in salicylic acid responsiveness
PtrLEA6	TCA-element	CCATCTTTTT	1621	9	+	Nicotiana tabacum	cis-acting element involved in salicylic acid responsiveness
PtrLEA6	MBS	CAACTG	1854	6	-	Arabidopsis thaliana	MYB binding site involved in drought-inducibility
PtrLEA7	LTR	CCGAAA	1766	6	+	Hordeum vulgare	cis-acting element involved in low-temperature responsiveness
PtrLEA7	ABRE	ACGTG	200	5	+	Arabidopsis thaliana	cis-acting element involved in the abscisic acid responsiveness
PtrLEA7	ABRE	ACGTG	1250	5	+	Arabidopsis thaliana	cis-acting element involved in the abscisic acid responsiveness
PtrLEA7	TC-rich repeats	ATTCTCTAAC	600	9	-	Nicotiana tabacum	cis-acting element involved in defense and stress responsiveness
PtrLEA7	TCA-element	CCATCTTTTT	360	9	+	Nicotiana tabacum	cis-acting element involved in salicylic acid responsiveness
PtrLEA8	TC-rich repeats	GTTTTCTTAC	1498	9	-	Nicotiana tabacum	cis-acting element involved in defense and stress responsiveness
PtrLEA9	P-box	CCTTTTG	1751	7	-	Oryza sativa	gibberellin-responsive element
PtrLEA9	TC-rich repeats	GTTTTCTTAC	262	9	+	Nicotiana tabacum	cis-acting element involved in defense and stress responsiveness
PtrLEA9	TC-rich repeats	ATTCTCTAAC	919	9	+	Nicotiana tabacum	cis-acting element involved in defense and stress responsiveness
PtrLEA9	ABRE	ACGTG	1057	5	-	Arabidopsis thaliana	cis-acting element involved in the abscisic acid responsiveness
PtrLEA58	P-box	CCTTTTG	285	7	-	Oryza sativa	gibberellin-responsive element
PtrLEA58	P-box	CCTTTTG	975	7	+	Oryza sativa	gibberellin-responsive element
PtrLEA58	P-box	CCTTTTG	1083	7	+	Oryza sativa	gibberellin-responsive element
PtrLEA58	ABRE	ACGTG	127	5	-	Arabidopsis thaliana	cis-acting element involved in the abscisic acid responsiveness
PtrLEA58	ABRE	TACGTGTC	412	8	+	Oryza sativa	cis-acting element involved in the abscisic acid responsiveness
PtrLEA58	ABRE	ACGTG	413	5	+	Arabidopsis thaliana	cis-acting element involved in the abscisic acid responsiveness
PtrLEA58	ABRE	TACGTGTC	494	8	+	Oryza sativa	cis-acting element involved in the abscisic acid responsiveness
PtrLEA58	ABRE	ACGTG	495	5	+	Arabidopsis thaliana	cis-acting element involved in the abscisic acid responsiveness
PtrLEA58	TC-rich repeats	ATTCTCTAAC	607	9	-	Nicotiana tabacum	cis-acting element involved in defense and stress responsiveness
PtrLEA58	CGTCA-motif	CGTCA	385	5	-	Hordeum vulgare	cis-acting regulatory element involved in the MeJA-responsiveness
PtrLEA58	CGTCA-motif	CGTCA	799	5	+	Hordeum vulgare	cis-acting regulatory element involved in the MeJA-responsiveness
PtrLEA58	CGTCA-motif	CGTCA	1795	5	-	Hordeum vulgare	cis-acting regulatory element involved in the MeJA-responsiveness
PtrLEA58	TCA-element	CCATCTTTTT	60	9	+	Nicotiana tabacum	cis-acting element involved in salicylic acid responsiveness
PtrLEA58	TGACG-motif	TGACG	385	5	+	Hordeum vulgare	cis-acting regulatory element involved in the MeJA-responsiveness
PtrLEA58	TGACG-motif	TGACG	799	5	-	Hordeum vulgare	cis-acting regulatory element involved in the MeJA-responsiveness
PtrLEA58	TGACG-motif	TGACG	1795	5	+	Hordeum vulgare	cis-acting regulatory element involved in the MeJA-responsiveness
PtrLEA59	CGTCA-motif	CGTCA	182	5	+	Hordeum vulgare	cis-acting regulatory element involved in the MeJA-responsiveness
PtrLEA59	TCA-element	CCATCTTTTT	424	9	-	Nicotiana tabacum	cis-acting element involved in salicylic acid responsiveness
PtrLEA59	TCA-element	CCATCTTTTT	1188	9	+	Nicotiana tabacum	cis-acting element involved in salicylic acid responsiveness
PtrLEA59	TGACG-motif	TGACG	182	5	-	Hordeum vulgare	cis-acting regulatory element involved in the MeJA-responsiveness
PtrLEA60	ABRE	ACGTG	82	5	-	Arabidopsis thaliana	cis-acting element involved in the abscisic acid responsiveness
PtrLEA60	ABRE	CACGTG	786	6	+	Arabidopsis thaliana	cis-acting element involved in the abscisic acid responsiveness
PtrLEA60	ABRE	ACGTG	787	5	+	Arabidopsis thaliana	cis-acting element involved in the abscisic acid responsiveness
PtrLEA60	ABRE	CACGTG	953	6	+	Arabidopsis thaliana	cis-acting element involved in the abscisic acid responsiveness
PtrLEA60	ABRE	ACGTG	954	5	+	Arabidopsis thaliana	cis-acting element involved in the abscisic acid responsiveness
PtrLEA60	ABRE	ACGTG	1077	5	+	Arabidopsis thaliana	cis-acting element involved in the abscisic acid responsiveness
PtrLEA60	ABRE	ACGTG	1734	5	+	Arabidopsis thaliana	cis-acting element involved in the abscisic acid responsiveness
PtrLEA60	TCA-element	CCATCTTTTT	1213	9	+	Nicotiana tabacum	cis-acting element involved in salicylic acid responsiveness
PtrLEA61	LTR	CCGAAA	850	6	+	Hordeum vulgare	cis-acting element involved in low-temperature responsiveness
PtrLEA61	ABRE	ACGTG	399	5	+	Arabidopsis thaliana	cis-acting element involved in the abscisic acid responsiveness
PtrLEA61	ABRE	AACCCGG	1124	7	+	Arabidopsis thaliana	cis-acting element involved in the abscisic acid responsiveness
PtrLEA61	TGACG-motif	TGACG	371	5	+	Hordeum vulgare	cis-acting regulatory element involved in the MeJA-responsiveness
PtrLEA61	TGACG-motif	TGACG	1892	5	+	Hordeum vulgare	cis-acting regulatory element involved in the MeJA-responsiveness
PtrLEA61	MBS	CAACTG	322	6	+	Arabidopsis thaliana	MYB binding site involved in drought-inducibility
PtrLEA61	MBS	CAACTG	570	6	-	Arabidopsis thaliana	MYB binding site involved in drought-inducibility
PtrLEA61	MBS	CAACTG	1816	6	+	Arabidopsis thaliana	MYB binding site involved in drought-inducibility
PtrLEA61	MBS	CAACTG	1876	6	-	Arabidopsis thaliana	MYB binding site involved in drought-inducibility
PtrLEA61	TCA-element	CCATCTTTTT	1848	9	+	Nicotiana tabacum	cis-acting element involved in salicylic acid responsiveness
PtrLEA61	CGTCA-motif	CGTCA	371	5	-	Hordeum vulgare	cis-acting regulatory element involved in the MeJA-responsiveness
PtrLEA61	CGTCA-motif	CGTCA	1892	5	-	Hordeum vulgare	cis-acting regulatory element involved in the MeJA-responsiveness
PtrLEA62	TGACG-motif	TGACG	1656	5	+	Hordeum vulgare	cis-acting regulatory element involved in the MeJA-responsiveness
PtrLEA62	CGTCA-motif	CGTCA	1656	5	-	Hordeum vulgare	cis-acting regulatory element involved in the MeJA-responsiveness
PtrLEA62	TCA-element	CCATCTTTTT	418	9	+	Nicotiana tabacum	cis-acting element involved in salicylic acid responsiveness
PtrLEA62	TCA-element	TCAGAAGAGG	851	9	+	Brassica oleracea	cis-acting element involved in salicylic acid responsiveness
PtrLEA62	TCA-element	TCAGAAGAGG	1596	9	+	Brassica oleracea	cis-acting element involved in salicylic acid responsiveness
PtrLEA62	TC-rich repeats	GTTTTCTTAC	1191	9	-	Nicotiana tabacum	cis-acting element involved in defense and stress responsiveness
PtrLEA62	LTR	CCGAAA	555	6	+	Hordeum vulgare	cis-acting element involved in low-temperature responsiveness
PtrLEA62	ABRE	ACGTG	1440	5	+	Arabidopsis thaliana	cis-acting element involved in the abscisic acid responsiveness
PtrLEA62	P-box	CCTTTTG	1902	7	-	Oryza sativa	gibberellin-responsive element
PtrLEA63	P-box	CCTTTTG	917	7	-	Oryza sativa	gibberellin-responsive element
PtrLEA63	MBS	CAACTG	905	6	-	Arabidopsis thaliana	MYB binding site involved in drought-inducibility
PtrLEA63	TGACG-motif	TGACG	210	5	-	Hordeum vulgare	cis-acting regulatory element involved in the MeJA-responsiveness
PtrLEA63	CGTCA-motif	CGTCA	210	5	+	Hordeum vulgare	cis-acting regulatory element involved in the MeJA-responsiveness
PtrLEA63	TCA-element	CCATCTTTTT	623	9	+	Nicotiana tabacum	cis-acting element involved in salicylic acid responsiveness
PtrLEA63	TC-rich repeats	GTTTTCTTAC	679	9	+	Nicotiana tabacum	cis-acting element involved in defense and stress responsiveness
PtrLEA63	TC-rich repeats	GTTTTCTTAC	1974	9	+	Nicotiana tabacum	cis-acting element involved in defense and stress responsiveness
PtrLEA63	GARE-motif	TCTGTTG	336	7	-	Brassica oleracea	gibberellin-responsive element
PtrLEA63	GARE-motif	TCTGTTG	1896	7	-	Brassica oleracea	gibberellin-responsive element
PtrLEA64	TC-rich repeats	GTTTTCTTAC	1571	9	+	Nicotiana tabacum	cis-acting element involved in defense and stress responsiveness
PtrLEA64	TGACG-motif	TGACG	441	5	-	Hordeum vulgare	cis-acting regulatory element involved in the MeJA-responsiveness
PtrLEA64	MBS	CAACTG	444	6	+	Arabidopsis thaliana	MYB binding site involved in drought-inducibility
PtrLEA64	CGTCA-motif	CGTCA	441	5	+	Hordeum vulgare	cis-acting regulatory element involved in the MeJA-responsiveness
PtrLEA64	P-box	CCTTTTG	1377	7	+	Oryza sativa	gibberellin-responsive element
PtrLEA64	P-box	CCTTTTG	1737	7	+	Oryza sativa	gibberellin-responsive element
PtrLEA65	ABRE	ACGTG	117	5	-	Arabidopsis thaliana	cis-acting element involved in the abscisic acid responsiveness
PtrLEA66	ABRE	ACGTG	1023	5	+	Arabidopsis thaliana	cis-acting element involved in the abscisic acid responsiveness
PtrLEA66	TC-rich repeats	GTTTTCTTAC	638	9	-	Nicotiana tabacum	cis-acting element involved in defense and stress responsiveness
PtrLEA66	TGACG-motif	TGACG	951	5	+	Hordeum vulgare	cis-acting regulatory element involved in the MeJA-responsiveness
PtrLEA66	TGACG-motif	TGACG	1060	5	-	Hordeum vulgare	cis-acting regulatory element involved in the MeJA-responsiveness
PtrLEA66	TCA-element	CCATCTTTTT	506	10	+	Nicotiana tabacum	cis-acting element involved in salicylic acid responsiveness
PtrLEA66	CGTCA-motif	CGTCA	951	5	-	Hordeum vulgare	cis-acting regulatory element involved in the MeJA-responsiveness
PtrLEA66	CGTCA-motif	CGTCA	1060	5	+	Hordeum vulgare	cis-acting regulatory element involved in the MeJA-responsiveness
PtrLEA67	LTR	CCGAAA	1824	6	+	Hordeum vulgare	cis-acting element involved in low-temperature responsiveness
PtrLEA67	ABRE	ACGTG	1550	5	-	Arabidopsis thaliana	cis-acting element involved in the abscisic acid responsiveness
PtrLEA67	ABRE	ACGTG	1745	5	+	Arabidopsis thaliana	cis-acting element involved in the abscisic acid responsiveness
PtrLEA67	CGTCA-motif	CGTCA	740	5	-	Hordeum vulgare	cis-acting regulatory element involved in the MeJA-responsiveness
PtrLEA67	TGACG-motif	TGACG	740	5	+	Hordeum vulgare	cis-acting regulatory element involved in the MeJA-responsiveness
PtrLEA67	MBS	CAACTG	1899	6	+	Arabidopsis thaliana	MYB binding site involved in drought-inducibility
PtrLEA68	LTR	CCGAAA	179	6	+	Hordeum vulgare	cis-acting element involved in low-temperature responsiveness
PtrLEA68	ABRE	CACGTG	61	6	+	Arabidopsis thaliana	cis-acting element involved in the abscisic acid responsiveness
PtrLEA68	ABRE	ACGTG	62	5	+	Arabidopsis thaliana	cis-acting element involved in the abscisic acid responsiveness
PtrLEA68	ABRE	ACGTG	1719	5	+	Arabidopsis thaliana	cis-acting element involved in the abscisic acid responsiveness
PtrLEA68	ABRE	GCAACGTGTC	1779	9	-	Hordeum vulgare	cis-acting element involved in the abscisic acid responsiveness
PtrLEA68	ABRE	ACGTG	1781	5	-	Arabidopsis thaliana	cis-acting element involved in the abscisic acid responsiveness
PtrLEA68	TGACG-motif	TGACG	943	5	-	Hordeum vulgare	cis-acting regulatory element involved in the MeJA-responsiveness
PtrLEA68	TCA-element	CCATCTTTTT	671	9	-	Nicotiana tabacum	cis-acting element involved in salicylic acid responsiveness
PtrLEA68	CGTCA-motif	CGTCA	943	5	+	Hordeum vulgare	cis-acting regulatory element involved in the MeJA-responsiveness
PtrLEA68	TATC-box	TATCCCA	1901	7	+	Oryza sativa	cis-acting element involved in gibberellin-responsiveness
PtrLEA69	CGTCA-motif	CGTCA	3	5	+	Hordeum vulgare	cis-acting regulatory element involved in the MeJA-responsiveness
PtrLEA69	TGACG-motif	TGACG	3	5	-	Hordeum vulgare	cis-acting regulatory element involved in the MeJA-responsiveness
PtrLEA69	TC-rich repeats	ATTCTCTAAC	1423	9	+	Nicotiana tabacum	cis-acting element involved in defense and stress responsiveness
PtrLEA69	LTR	CCGAAA	394	6	+	Hordeum vulgare	cis-acting element involved in low-temperature responsiveness
PtrLEA69	LTR	CCGAAA	505	6	+	Hordeum vulgare	cis-acting element involved in low-temperature responsiveness
PtrLEA69	LTR	CCGAAA	1455	6	+	Hordeum vulgare	cis-acting element involved in low-temperature responsiveness
PtrLEA69	ABRE	ACGTG	1693	5	-	Arabidopsis thaliana	cis-acting element involved in the abscisic acid responsiveness
PtrLEA70	ABRE	GACACGTGGC	1815	9	+	Triticum aestivum	cis-acting element involved in the abscisic acid responsiveness
PtrLEA70	ABRE	CACGTG	1817	6	-	Arabidopsis thaliana	cis-acting element involved in the abscisic acid responsiveness
PtrLEA70	ABRE	ACGTG	1818	5	+	Arabidopsis thaliana	cis-acting element involved in the abscisic acid responsiveness
PtrLEA70	ABRE	ACGTG	1858	5	-	Arabidopsis thaliana	cis-acting element involved in the abscisic acid responsiveness
PtrLEA70	TGACG-motif	TGACG	197	5	-	Hordeum vulgare	cis-acting regulatory element involved in the MeJA-responsiveness
PtrLEA70	TGACG-motif	TGACG	401	5	-	Hordeum vulgare	cis-acting regulatory element involved in the MeJA-responsiveness
PtrLEA70	TGACG-motif	TGACG	1383	5	+	Hordeum vulgare	cis-acting regulatory element involved in the MeJA-responsiveness
PtrLEA70	CGTCA-motif	CGTCA	197	5	+	Hordeum vulgare	cis-acting regulatory element involved in the MeJA-responsiveness
PtrLEA70	CGTCA-motif	CGTCA	401	5	+	Hordeum vulgare	cis-acting regulatory element involved in the MeJA-responsiveness
PtrLEA70	CGTCA-motif	CGTCA	1383	5	-	Hordeum vulgare	cis-acting regulatory element involved in the MeJA-responsiveness
PtrLEA70	TCA-element	CCATCTTTTT	3	9	-	Nicotiana tabacum	cis-acting element involved in salicylic acid responsiveness
PtrLEA70	TC-rich repeats	GTTTTCTTAC	1981	9	+	Nicotiana tabacum	cis-acting element involved in defense and stress responsiveness
PtrLEA71	GARE-motif	TCTGTTG	24	7	+	Brassica oleracea	gibberellin-responsive element
PtrLEA71	GARE-motif	TCTGTTG	461	7	+	Brassica oleracea	gibberellin-responsive element
PtrLEA71	CGTCA-motif	CGTCA	417	5	-	Hordeum vulgare	cis-acting regulatory element involved in the MeJA-responsiveness
PtrLEA71	CGTCA-motif	CGTCA	481	5	-	Hordeum vulgare	cis-acting regulatory element involved in the MeJA-responsiveness
PtrLEA71	CGTCA-motif	CGTCA	890	5	-	Hordeum vulgare	cis-acting regulatory element involved in the MeJA-responsiveness
PtrLEA71	CGTCA-motif	CGTCA	1902	5	+	Hordeum vulgare	cis-acting regulatory element involved in the MeJA-responsiveness
PtrLEA71	ABRE	CACGTG	383	6	+	Arabidopsis thaliana	cis-acting element involved in the abscisic acid responsiveness
PtrLEA71	ABRE	ACGTG	384	5	+	Arabidopsis thaliana	cis-acting element involved in the abscisic acid responsiveness
PtrLEA71	ABRE	ACGTG	419	5	+	Arabidopsis thaliana	cis-acting element involved in the abscisic acid responsiveness
PtrLEA71	ABRE	ACGTG	511	5	-	Arabidopsis thaliana	cis-acting element involved in the abscisic acid responsiveness
PtrLEA71	ABRE	ACGTG	892	5	+	Arabidopsis thaliana	cis-acting element involved in the abscisic acid responsiveness
PtrLEA71	ABRE	ACGTG	1827	5	-	Arabidopsis thaliana	cis-acting element involved in the abscisic acid responsiveness
PtrLEA71	TC-rich repeats	GTTTTCTTAC	1713	9	-	Nicotiana tabacum	cis-acting element involved in defense and stress responsiveness
PtrLEA71	TGACG-motif	TGACG	417	5	+	Hordeum vulgare	cis-acting regulatory element involved in the MeJA-responsiveness
PtrLEA71	TGACG-motif	TGACG	481	5	+	Hordeum vulgare	cis-acting regulatory element involved in the MeJA-responsiveness
PtrLEA71	TGACG-motif	TGACG	890	5	+	Hordeum vulgare	cis-acting regulatory element involved in the MeJA-responsiveness
PtrLEA71	TGACG-motif	TGACG	1902	5	-	Hordeum vulgare	cis-acting regulatory element involved in the MeJA-responsiveness
PtrLEA71	MBS	CAACTG	207	6	-	Arabidopsis thaliana	MYB binding site involved in drought-inducibility
PtrLEA72	ABRE	CACGTG	883	6	+	Arabidopsis thaliana	cis-acting element involved in the abscisic acid responsiveness
PtrLEA72	ABRE	ACGTG	884	5	+	Arabidopsis thaliana	cis-acting element involved in the abscisic acid responsiveness
PtrLEA72	ABRE	CACGTG	1687	6	-	Arabidopsis thaliana	cis-acting element involved in the abscisic acid responsiveness
PtrLEA72	ABRE	ACGTG	1688	5	+	Arabidopsis thaliana	cis-acting element involved in the abscisic acid responsiveness
PtrLEA72	LTR	CCGAAA	89	6	+	Hordeum vulgare	cis-acting element involved in low-temperature responsiveness
PtrLEA72	LTR	CCGAAA	169	6	+	Hordeum vulgare	cis-acting element involved in low-temperature responsiveness
PtrLEA72	LTR	CCGAAA	224	6	+	Hordeum vulgare	cis-acting element involved in low-temperature responsiveness
PtrLEA72	LTR	CCGAAA	311	6	+	Hordeum vulgare	cis-acting element involved in low-temperature responsiveness
PtrLEA72	LTR	CCGAAA	1251	6	-	Hordeum vulgare	cis-acting element involved in low-temperature responsiveness
PtrLEA72	TC-rich repeats	GTTTTCTTAC	1264	9	+	Nicotiana tabacum	cis-acting element involved in defense and stress responsiveness
PtrLEA72	TGACG-motif	TGACG	564	5	-	Hordeum vulgare	cis-acting regulatory element involved in the MeJA-responsiveness
PtrLEA72	CGTCA-motif	CGTCA	564	5	+	Hordeum vulgare	cis-acting regulatory element involved in the MeJA-responsiveness
PtrLEA72	TCA-element	TCAGAAGAGG	1446	9	+	Brassica oleracea	cis-acting element involved in salicylic acid responsiveness
PtrLEA72	TCA-element	CCATCTTTTT	1633	9	-	Nicotiana tabacum	cis-acting element involved in salicylic acid responsiveness
PtrLEA73	LTR	CCGAAA	1565	6	-	Hordeum vulgare	cis-acting element involved in low-temperature responsiveness
PtrLEA73	ABRE	GCAACGTGTC	304	9	-	Hordeum vulgare	cis-acting element involved in the abscisic acid responsiveness
PtrLEA73	TC-rich repeats	ATTCTCTAAC	670	9	+	Nicotiana tabacum	cis-acting element involved in defense and stress responsiveness
PtrLEA73	TGACG-motif	TGACG	1735	5	-	Hordeum vulgare	cis-acting regulatory element involved in the MeJA-responsiveness
PtrLEA73	MBS	CAACTG	1672	6	-	Arabidopsis thaliana	MYB binding site involved in drought-inducibility
PtrLEA73	CGTCA-motif	CGTCA	1735	5	+	Hordeum vulgare	cis-acting regulatory element involved in the MeJA-responsiveness
PtrLEA74	ABRE	ACGTG	491	5	-	Arabidopsis thaliana	cis-acting element involved in the abscisic acid responsiveness
PtrLEA74	ABRE	ACGTG	1511	5	-	Arabidopsis thaliana	cis-acting element involved in the abscisic acid responsiveness
PtrLEA74	P-box	CCTTTTG	1554	7	+	Oryza sativa	gibberellin-responsive element
PtrLEA74	TGACG-motif	TGACG	608	5	-	Hordeum vulgare	cis-acting regulatory element involved in the MeJA-responsiveness
PtrLEA74	TGACG-motif	TGACG	1914	5	-	Hordeum vulgare	cis-acting regulatory element involved in the MeJA-responsiveness
PtrLEA74	CGTCA-motif	CGTCA	608	5	+	Hordeum vulgare	cis-acting regulatory element involved in the MeJA-responsiveness
PtrLEA74	CGTCA-motif	CGTCA	1914	5	+	Hordeum vulgare	cis-acting regulatory element involved in the MeJA-responsiveness
PtrLEA74	TCA-element	TCAGAAGAGG	1076	9	-	Brassica oleracea	cis-acting element involved in salicylic acid responsiveness
PtrLEA75	CGTCA-motif	CGTCA	712	5	-	Hordeum vulgare	cis-acting regulatory element involved in the MeJA-responsiveness
PtrLEA75	CGTCA-motif	CGTCA	1818	5	+	Hordeum vulgare	cis-acting regulatory element involved in the MeJA-responsiveness
PtrLEA75	TGACG-motif	TGACG	712	5	+	Hordeum vulgare	cis-acting regulatory element involved in the MeJA-responsiveness
PtrLEA75	TGACG-motif	TGACG	1818	5	-	Hordeum vulgare	cis-acting regulatory element involved in the MeJA-responsiveness
PtrLEA75	GARE-motif	TCTGTTG	995	7	+	Brassica oleracea	gibberellin-responsive element
PtrLEA75	GARE-motif	TCTGTTG	1638	7	-	Brassica oleracea	gibberellin-responsive element
PtrLEA75	TC-rich repeats	GTTTTCTTAC	963	9	-	Nicotiana tabacum	cis-acting element involved in defense and stress responsiveness
PtrLEA75	P-box	CCTTTTG	1977	7	+	Oryza sativa	gibberellin-responsive element
PtrLEA75	ABRE	TACGTGTC	1785	8	+	Oryza sativa	cis-acting element involved in the abscisic acid responsiveness
PtrLEA75	ABRE	ACGTG	1786	5	+	Arabidopsis thaliana	cis-acting element involved in the abscisic acid responsiveness
PtrLEA76	CGTCA-motif	CGTCA	491	5	+	Hordeum vulgare	cis-acting regulatory element involved in the MeJA-responsiveness
PtrLEA76	CGTCA-motif	CGTCA	842	5	+	Hordeum vulgare	cis-acting regulatory element involved in the MeJA-responsiveness
PtrLEA76	CGTCA-motif	CGTCA	1309	5	-	Hordeum vulgare	cis-acting regulatory element involved in the MeJA-responsiveness
PtrLEA76	CGTCA-motif	CGTCA	1658	5	+	Hordeum vulgare	cis-acting regulatory element involved in the MeJA-responsiveness
PtrLEA76	TGACG-motif	TGACG	491	5	-	Hordeum vulgare	cis-acting regulatory element involved in the MeJA-responsiveness
PtrLEA76	TGACG-motif	TGACG	842	5	-	Hordeum vulgare	cis-acting regulatory element involved in the MeJA-responsiveness
PtrLEA76	TGACG-motif	TGACG	1309	5	+	Hordeum vulgare	cis-acting regulatory element involved in the MeJA-responsiveness
PtrLEA76	TGACG-motif	TGACG	1658	5	-	Hordeum vulgare	cis-acting regulatory element involved in the MeJA-responsiveness
PtrLEA76	P-box	CCTTTTG	1239	7	-	Oryza sativa	gibberellin-responsive element
PtrLEA76	ABRE	GACACGTACGT	834	10	+	Oryza sativa	cis-acting element involved in the abscisic acid responsiveness
PtrLEA76	ABRE	ACGTG	836	5	-	Arabidopsis thaliana	cis-acting element involved in the abscisic acid responsiveness
PtrLEA76	ABRE	ACGTG	1782	5	-	Arabidopsis thaliana	cis-acting element involved in the abscisic acid responsiveness
PtrLEA76	LTR	CCGAAA	1634	6	+	Hordeum vulgare	cis-acting element involved in low-temperature responsiveness
PtrLEA77	CGTCA-motif	CGTCA	293	5	+	Hordeum vulgare	cis-acting regulatory element involved in the MeJA-responsiveness
PtrLEA77	CGTCA-motif	CGTCA	1252	5	-	Hordeum vulgare	cis-acting regulatory element involved in the MeJA-responsiveness
PtrLEA77	CGTCA-motif	CGTCA	1624	5	+	Hordeum vulgare	cis-acting regulatory element involved in the MeJA-responsiveness
PtrLEA77	TCA-element	CCATCTTTTT	568	9	+	Nicotiana tabacum	cis-acting element involved in salicylic acid responsiveness
PtrLEA77	TGACG-motif	TGACG	293	5	-	Hordeum vulgare	cis-acting regulatory element involved in the MeJA-responsiveness
PtrLEA77	TGACG-motif	TGACG	1252	5	+	Hordeum vulgare	cis-acting regulatory element involved in the MeJA-responsiveness
PtrLEA77	TGACG-motif	TGACG	1624	5	-	Hordeum vulgare	cis-acting regulatory element involved in the MeJA-responsiveness
PtrLEA77	MBS	CAACTG	1971	6	-	Arabidopsis thaliana	MYB binding site involved in drought-inducibility
PtrLEA77	TATC-box	TATCCCA	815	7	+	Oryza sativa	cis-acting element involved in gibberellin-responsiveness
PtrLEA77	TATC-box	TATCCCA	1463	7	+	Oryza sativa	cis-acting element involved in gibberellin-responsiveness
PtrLEA77	TC-rich repeats	GTTTTCTTAC	323	9	+	Nicotiana tabacum	cis-acting element involved in defense and stress responsiveness
PtrLEA77	TC-rich repeats	GTTTTCTTAC	1980	9	-	Nicotiana tabacum	cis-acting element involved in defense and stress responsiveness
PtrLEA77	ABRE	ACGTG	29	5	+	Arabidopsis thaliana	cis-acting element involved in the abscisic acid responsiveness
PtrLEA77	ABRE	AACCCGG	1186	7	+	Arabidopsis thaliana	cis-acting element involved in the abscisic acid responsiveness
PtrLEA77	ABRE	AACCCGG	1344	7	-	Arabidopsis thaliana	cis-acting element involved in the abscisic acid responsiveness
PtrLEA77	ABRE	ACGTG	1678	5	-	Arabidopsis thaliana	cis-acting element involved in the abscisic acid responsiveness
PtrLEA77	ABRE	ACGTG	1697	5	+	Arabidopsis thaliana	cis-acting element involved in the abscisic acid responsiveness
PtrLEA77	ABRE	ACGTG	1750	5	-	Arabidopsis thaliana	cis-acting element involved in the abscisic acid responsiveness
PtrLEA77	ABRE	CACGTG	1862	6	-	Arabidopsis thaliana	cis-acting element involved in the abscisic acid responsiveness
PtrLEA77	ABRE	ACGTG	1863	5	+	Arabidopsis thaliana	cis-acting element involved in the abscisic acid responsiveness
PtrLEA77	ABRE	CACGTG	1882	6	-	Arabidopsis thaliana	cis-acting element involved in the abscisic acid responsiveness
PtrLEA77	ABRE	ACGTG	1883	5	+	Arabidopsis thaliana	cis-acting element involved in the abscisic acid responsiveness
PtrLEA78	LTR	CCGAAA	379	6	+	Hordeum vulgare	cis-acting element involved in low-temperature responsiveness
PtrLEA78	LTR	CCGAAA	981	6	+	Hordeum vulgare	cis-acting element involved in low-temperature responsiveness
PtrLEA78	ABRE	AACCCGG	204	7	-	Arabidopsis thaliana	cis-acting element involved in the abscisic acid responsiveness
PtrLEA78	ABRE	AACCCGG	521	7	-	Arabidopsis thaliana	cis-acting element involved in the abscisic acid responsiveness
PtrLEA78	ABRE	ACGTG	919	5	+	Arabidopsis thaliana	cis-acting element involved in the abscisic acid responsiveness
PtrLEA78	ABRE	AACCCGG	1002	7	+	Arabidopsis thaliana	cis-acting element involved in the abscisic acid responsiveness
PtrLEA78	TGACG-motif	TGACG	583	5	-	Hordeum vulgare	cis-acting regulatory element involved in the MeJA-responsiveness
PtrLEA78	TGACG-motif	TGACG	1849	5	-	Hordeum vulgare	cis-acting regulatory element involved in the MeJA-responsiveness
PtrLEA78	MBS	CAACTG	277	6	+	Arabidopsis thaliana	MYB binding site involved in drought-inducibility
PtrLEA78	MBS	CAACTG	1156	6	+	Arabidopsis thaliana	MYB binding site involved in drought-inducibility
PtrLEA78	TCA-element	CCATCTTTTT	98	9	-	Nicotiana tabacum	cis-acting element involved in salicylic acid responsiveness
PtrLEA78	CGTCA-motif	CGTCA	583	5	+	Hordeum vulgare	cis-acting regulatory element involved in the MeJA-responsiveness
PtrLEA78	CGTCA-motif	CGTCA	1849	5	+	Hordeum vulgare	cis-acting regulatory element involved in the MeJA-responsiveness
PtrLEA79	CGTCA-motif	CGTCA	630	5	-	Hordeum vulgare	cis-acting regulatory element involved in the MeJA-responsiveness
PtrLEA79	CGTCA-motif	CGTCA	1103	5	-	Hordeum vulgare	cis-acting regulatory element involved in the MeJA-responsiveness
PtrLEA79	CGTCA-motif	CGTCA	1464	5	-	Hordeum vulgare	cis-acting regulatory element involved in the MeJA-responsiveness
PtrLEA79	CGTCA-motif	CGTCA	1591	5	-	Hordeum vulgare	cis-acting regulatory element involved in the MeJA-responsiveness
PtrLEA79	TGACG-motif	TGACG	630	5	+	Hordeum vulgare	cis-acting regulatory element involved in the MeJA-responsiveness
PtrLEA79	TGACG-motif	TGACG	1103	5	+	Hordeum vulgare	cis-acting regulatory element involved in the MeJA-responsiveness
PtrLEA79	TGACG-motif	TGACG	1464	5	+	Hordeum vulgare	cis-acting regulatory element involved in the MeJA-responsiveness
PtrLEA79	TGACG-motif	TGACG	1591	5	+	Hordeum vulgare	cis-acting regulatory element involved in the MeJA-responsiveness
PtrLEA79	ABRE	ACGTG	223	5	-	Arabidopsis thaliana	cis-acting element involved in the abscisic acid responsiveness
PtrLEA79	ABRE	CGCACGTGTC	638	9	-	Hordeum vulgare	cis-acting element involved in the abscisic acid responsiveness
PtrLEA79	ABRE	CACGTG	640	6	+	Arabidopsis thaliana	cis-acting element involved in the abscisic acid responsiveness
PtrLEA79	ABRE	ACGTG	641	5	+	Arabidopsis thaliana	cis-acting element involved in the abscisic acid responsiveness
PtrLEA79	ABRE	CACGTG	830	6	+	Arabidopsis thaliana	cis-acting element involved in the abscisic acid responsiveness
PtrLEA79	ABRE	ACGTG	831	5	+	Arabidopsis thaliana	cis-acting element involved in the abscisic acid responsiveness
PtrLEA79	ABRE	ACGTG	1219	5	-	Arabidopsis thaliana	cis-acting element involved in the abscisic acid responsiveness
PtrLEA79	ABRE	CGCACGTGTC	1529	9	-	Hordeum vulgare	cis-acting element involved in the abscisic acid responsiveness
PtrLEA79	ABRE	ACGTG	1532	5	+	Arabidopsis thaliana	cis-acting element involved in the abscisic acid responsiveness
PtrLEA79	ABRE	AACCCGG	1981	7	-	Arabidopsis thaliana	cis-acting element involved in the abscisic acid responsiveness
PtrLEA80	CGTCA-motif	CGTCA	834	5	+	Hordeum vulgare	cis-acting regulatory element involved in the MeJA-responsiveness
PtrLEA80	CGTCA-motif	CGTCA	1085	5	+	Hordeum vulgare	cis-acting regulatory element involved in the MeJA-responsiveness
PtrLEA80	CGTCA-motif	CGTCA	1444	5	-	Hordeum vulgare	cis-acting regulatory element involved in the MeJA-responsiveness
PtrLEA80	TGACG-motif	TGACG	834	5	-	Hordeum vulgare	cis-acting regulatory element involved in the MeJA-responsiveness
PtrLEA80	TGACG-motif	TGACG	1085	5	-	Hordeum vulgare	cis-acting regulatory element involved in the MeJA-responsiveness
PtrLEA80	TGACG-motif	TGACG	1444	5	+	Hordeum vulgare	cis-acting regulatory element involved in the MeJA-responsiveness
PtrLEA80	MBS	CAACTG	331	6	-	Arabidopsis thaliana	MYB binding site involved in drought-inducibility
PtrLEA80	MBS	CAACTG	375	6	+	Arabidopsis thaliana	MYB binding site involved in drought-inducibility
PtrLEA80	MBS	CAACTG	914	6	+	Arabidopsis thaliana	MYB binding site involved in drought-inducibility
PtrLEA80	MBS	CAACTG	1165	6	+	Arabidopsis thaliana	MYB binding site involved in drought-inducibility
PtrLEA80	ABRE	ACGTG	832	5	-	Arabidopsis thaliana	cis-acting element involved in the abscisic acid responsiveness
PtrLEA80	ABRE	CACGTG	933	6	+	Arabidopsis thaliana	cis-acting element involved in the abscisic acid responsiveness
PtrLEA80	ABRE	ACGTG	934	5	+	Arabidopsis thaliana	cis-acting element involved in the abscisic acid responsiveness
PtrLEA80	ABRE	ACGTG	1083	5	-	Arabidopsis thaliana	cis-acting element involved in the abscisic acid responsiveness
PtrLEA80	ABRE	CACGTG	1184	6	-	Arabidopsis thaliana	cis-acting element involved in the abscisic acid responsiveness
PtrLEA80	ABRE	ACGTG	1185	5	+	Arabidopsis thaliana	cis-acting element involved in the abscisic acid responsiveness
PtrLEA81	TCA-element	CCATCTTTTT	365	9	-	Nicotiana tabacum	cis-acting element involved in salicylic acid responsiveness
PtrLEA82	TATC-box	TATCCCA	1446	7	+	Oryza sativa	cis-acting element involved in gibberellin-responsiveness
PtrLEA82	MBS	CAACTG	1912	6	+	Arabidopsis thaliana	MYB binding site involved in drought-inducibility
PtrLEA82	ABRE	TACGGTC	712	7	-	Arabidopsis thaliana	cis-acting element involved in the abscisic acid responsiveness
PtrLEA82	ABRE	ACGTG	1514	5	+	Arabidopsis thaliana	cis-acting element involved in the abscisic acid responsiveness
PtrLEA82	ABRE	ACGTG	1521	5	+	Arabidopsis thaliana	cis-acting element involved in the abscisic acid responsiveness
PtrLEA82	ABRE	GCAACGTGTC	1628	9	-	Hordeum vulgare	cis-acting element involved in the abscisic acid responsiveness
PtrLEA82	LTR	CCGAAA	1068	6	-	Hordeum vulgare	cis-acting element involved in low-temperature responsiveness
PtrLEA83	P-box	CCTTTTG	161	7	-	Oryza sativa	gibberellin-responsive element
PtrLEA83	ABRE	ACGTG	743	5	+	Arabidopsis thaliana	cis-acting element involved in the abscisic acid responsiveness
PtrLEA83	ABRE	GACACGTGGC	1642	9	+	Triticum aestivum	cis-acting element involved in the abscisic acid responsiveness
PtrLEA83	ABRE	CACGTG	1644	6	-	Arabidopsis thaliana	cis-acting element involved in the abscisic acid responsiveness
PtrLEA83	ABRE	ACGTG	1645	5	+	Arabidopsis thaliana	cis-acting element involved in the abscisic acid responsiveness
PtrLEA83	ABRE	ACGTG	1711	5	+	Arabidopsis thaliana	cis-acting element involved in the abscisic acid responsiveness
PtrLEA83	ABRE	GCAACGTGTC	1759	9	-	Hordeum vulgare	cis-acting element involved in the abscisic acid responsiveness
PtrLEA83	ABRE	ACGTG	1761	5	-	Arabidopsis thaliana	cis-acting element involved in the abscisic acid responsiveness
PtrLEA83	TCA-element	CCATCTTTTT	1722	9	+	Nicotiana tabacum	cis-acting element involved in salicylic acid responsiveness
PtrLEA83	TC-rich repeats	GTTTTCTTAC	1943	9	-	Nicotiana tabacum	cis-acting element involved in defense and stress responsiveness
PtrLEA83	TATC-box	TATCCCA	1883	7	+	Oryza sativa	cis-acting element involved in gibberellin-responsiveness
PtrLEA84	TC-rich repeats	ATTCTCTAAC	1060	9	-	Nicotiana tabacum	cis-acting element involved in defense and stress responsiveness
PtrLEA84	LTR	CCGAAA	1627	6	-	Hordeum vulgare	cis-acting element involved in low-temperature responsiveness
PtrLEA85	TC-rich repeats	GTTTTCTTAC	1980	9	-	Nicotiana tabacum	cis-acting element involved in defense and stress responsiveness
PtrLEA85	TATC-box	TATCCCA	804	7	+	Oryza sativa	cis-acting element involved in gibberellin-responsiveness
PtrLEA85	MBS	CAACTG	1971	6	-	Arabidopsis thaliana	MYB binding site involved in drought-inducibility
PtrLEA85	TGACG-motif	TGACG	1529	5	-	Hordeum vulgare	cis-acting regulatory element involved in the MeJA-responsiveness
PtrLEA85	TGACG-motif	TGACG	1625	5	-	Hordeum vulgare	cis-acting regulatory element involved in the MeJA-responsiveness
PtrLEA85	CGTCA-motif	CGTCA	1529	5	+	Hordeum vulgare	cis-acting regulatory element involved in the MeJA-responsiveness
PtrLEA85	CGTCA-motif	CGTCA	1625	5	+	Hordeum vulgare	cis-acting regulatory element involved in the MeJA-responsiveness
PtrLEA85	ABRE	ACGTG	1679	5	-	Arabidopsis thaliana	cis-acting element involved in the abscisic acid responsiveness
PtrLEA85	ABRE	ACGTG	1698	5	+	Arabidopsis thaliana	cis-acting element involved in the abscisic acid responsiveness
PtrLEA85	ABRE	ACGTG	1751	5	-	Arabidopsis thaliana	cis-acting element involved in the abscisic acid responsiveness
PtrLEA85	ABRE	CACGTG	1863	6	-	Arabidopsis thaliana	cis-acting element involved in the abscisic acid responsiveness
PtrLEA85	ABRE	ACGTG	1864	5	+	Arabidopsis thaliana	cis-acting element involved in the abscisic acid responsiveness
PtrLEA85	ABRE	CACGTG	1883	6	-	Arabidopsis thaliana	cis-acting element involved in the abscisic acid responsiveness
PtrLEA85	ABRE	ACGTG	1884	5	+	Arabidopsis thaliana	cis-acting element involved in the abscisic acid responsiveness
PtrLEA85	LTR	CCGAAA	243	6	-	Hordeum vulgare	cis-acting element involved in low-temperature responsiveness
PtrLEA86	CGTCA-motif	CGTCA	258	5	+	Hordeum vulgare	cis-acting regulatory element involved in the MeJA-responsiveness
PtrLEA86	CGTCA-motif	CGTCA	922	5	-	Hordeum vulgare	cis-acting regulatory element involved in the MeJA-responsiveness
PtrLEA86	CGTCA-motif	CGTCA	964	5	+	Hordeum vulgare	cis-acting regulatory element involved in the MeJA-responsiveness
PtrLEA86	TCA-element	CCATCTTTTT	1165	9	+	Nicotiana tabacum	cis-acting element involved in salicylic acid responsiveness
PtrLEA86	TGACG-motif	TGACG	258	5	-	Hordeum vulgare	cis-acting regulatory element involved in the MeJA-responsiveness
PtrLEA86	TGACG-motif	TGACG	922	5	+	Hordeum vulgare	cis-acting regulatory element involved in the MeJA-responsiveness
PtrLEA86	TGACG-motif	TGACG	964	5	-	Hordeum vulgare	cis-acting regulatory element involved in the MeJA-responsiveness
PtrLEA86	ABRE	ACGTG	1709	5	-	Arabidopsis thaliana	cis-acting element involved in the abscisic acid responsiveness
PtrLEA86	ABRE	GACACGTGGC	1718	9	-	Triticum aestivum	cis-acting element involved in the abscisic acid responsiveness
PtrLEA86	ABRE	ACGTG	1811	5	+	Arabidopsis thaliana	cis-acting element involved in the abscisic acid responsiveness
PtrLEA86	ABRE	ACGTG	1838	5	-	Arabidopsis thaliana	cis-acting element involved in the abscisic acid responsiveness
PtrLEA86	ABRE	ACGTG	1859	5	+	Arabidopsis thaliana	cis-acting element involved in the abscisic acid responsiveness
PtrLEA87	ABRE	ACGTG	253	5	+	Arabidopsis thaliana	cis-acting element involved in the abscisic acid responsiveness
PtrLEA87	LTR	CCGAAA	691	6	+	Hordeum vulgare	cis-acting element involved in low-temperature responsiveness
PtrLEA87	CGTCA-motif	CGTCA	225	5	-	Hordeum vulgare	cis-acting regulatory element involved in the MeJA-responsiveness
PtrLEA87	CGTCA-motif	CGTCA	1885	5	-	Hordeum vulgare	cis-acting regulatory element involved in the MeJA-responsiveness
PtrLEA87	TCA-element	CCATCTTTTT	524	9	-	Nicotiana tabacum	cis-acting element involved in salicylic acid responsiveness
PtrLEA87	TCA-element	TCAGAAGAGG	1514	9	+	Brassica oleracea	cis-acting element involved in salicylic acid responsiveness
PtrLEA87	TCA-element	CCATCTTTTT	1841	9	+	Nicotiana tabacum	cis-acting element involved in salicylic acid responsiveness
PtrLEA87	MBS	CAACTG	176	6	+	Arabidopsis thaliana	MYB binding site involved in drought-inducibility
PtrLEA87	MBS	CAACTG	1809	6	+	Arabidopsis thaliana	MYB binding site involved in drought-inducibility
PtrLEA87	MBS	CAACTG	1869	6	-	Arabidopsis thaliana	MYB binding site involved in drought-inducibility
PtrLEA87	TGACG-motif	TGACG	225	5	+	Hordeum vulgare	cis-acting regulatory element involved in the MeJA-responsiveness
PtrLEA87	TGACG-motif	TGACG	1885	5	+	Hordeum vulgare	cis-acting regulatory element involved in the MeJA-responsiveness
PtrLEA88	MBS	CAACTG	1640	6	-	Arabidopsis thaliana	MYB binding site involved in drought-inducibility
PtrLEA88	ABRE	ACGTG	290	5	+	Arabidopsis thaliana	cis-acting element involved in the abscisic acid responsiveness
PtrLEA27	LTR	CCGAAA	70	6	-	Hordeum vulgare	cis-acting element involved in low-temperature responsiveness
PtrLEA27	LTR	CCGAAA	1627	6	-	Hordeum vulgare	cis-acting element involved in low-temperature responsiveness
PtrLEA27	TC-rich repeats	GTTTTCTTAC	611	9	+	Nicotiana tabacum	cis-acting element involved in defense and stress responsiveness
PtrLEA27	TC-rich repeats	ATTCTCTAAC	1060	9	-	Nicotiana tabacum	cis-acting element involved in defense and stress responsiveness
PtrLEA27	MBS	CAACTG	227	6	-	Arabidopsis thaliana	MYB binding site involved in drought-inducibility
PtrLEA28	ABRE	CACGTG	398	6	+	Arabidopsis thaliana	cis-acting element involved in the abscisic acid responsiveness
PtrLEA28	ABRE	ACGTG	399	5	+	Arabidopsis thaliana	cis-acting element involved in the abscisic acid responsiveness
PtrLEA28	MBS	CAACTG	94	6	+	Arabidopsis thaliana	MYB binding site involved in drought-inducibility
PtrLEA28	MBS	CAACTG	349	6	-	Arabidopsis thaliana	MYB binding site involved in drought-inducibility
PtrLEA28	TC-rich repeats	GTTTTCTTAC	1554	9	-	Nicotiana tabacum	cis-acting element involved in defense and stress responsiveness
PtrLEA29	MBS	CAACTG	261	6	+	Arabidopsis thaliana	MYB binding site involved in drought-inducibility
PtrLEA29	MBS	CAACTG	616	6	+	Arabidopsis thaliana	MYB binding site involved in drought-inducibility
PtrLEA29	CGTCA-motif	CGTCA	632	5	-	Hordeum vulgare	cis-acting regulatory element involved in the MeJA-responsiveness
PtrLEA29	TGACG-motif	TGACG	632	5	+	Hordeum vulgare	cis-acting regulatory element involved in the MeJA-responsiveness
PtrLEA30	SARE	TTCGACCATCTT	823	11	-	Nicotiana tabacum	cis-acting element involved in salicylic acid responsiveness
PtrLEA30	GARE-motif	TCTGTTG	61	7	-	Brassica oleracea	gibberellin-responsive element
PtrLEA30	GARE-motif	TCTGTTG	486	7	+	Brassica oleracea	gibberellin-responsive element
PtrLEA30	GARE-motif	TCTGTTG	579	7	+	Brassica oleracea	gibberellin-responsive element
PtrLEA30	ABRE	ACGTG	1792	5	-	Arabidopsis thaliana	cis-acting element involved in the abscisic acid responsiveness
PtrLEA30	ABRE	ACGTG	1886	5	-	Arabidopsis thaliana	cis-acting element involved in the abscisic acid responsiveness
PtrLEA30	TCA-element	TCAGAAGAGG	940	9	-	Brassica oleracea	cis-acting element involved in salicylic acid responsiveness
PtrLEA31	LTR	CCGAAA	1417	6	-	Hordeum vulgare	cis-acting element involved in low-temperature responsiveness
PtrLEA31	TGACG-motif	TGACG	261	5	+	Hordeum vulgare	cis-acting regulatory element involved in the MeJA-responsiveness
PtrLEA31	TC-rich repeats	GTTTTCTTAC	168	9	-	Nicotiana tabacum	cis-acting element involved in defense and stress responsiveness
PtrLEA31	CGTCA-motif	CGTCA	261	5	-	Hordeum vulgare	cis-acting regulatory element involved in the MeJA-responsiveness
PtrLEA31	TCA-element	CCATCTTTTT	970	9	-	Nicotiana tabacum	cis-acting element involved in salicylic acid responsiveness
PtrLEA32	ABRE	ACGTG	1752	5	+	Arabidopsis thaliana	cis-acting element involved in the abscisic acid responsiveness
PtrLEA33	TGACG-motif	TGACG	258	5	-	Hordeum vulgare	cis-acting regulatory element involved in the MeJA-responsiveness
PtrLEA33	TGACG-motif	TGACG	922	5	+	Hordeum vulgare	cis-acting regulatory element involved in the MeJA-responsiveness
PtrLEA33	TGACG-motif	TGACG	964	5	-	Hordeum vulgare	cis-acting regulatory element involved in the MeJA-responsiveness
PtrLEA33	CGTCA-motif	CGTCA	258	5	+	Hordeum vulgare	cis-acting regulatory element involved in the MeJA-responsiveness
PtrLEA33	CGTCA-motif	CGTCA	922	5	-	Hordeum vulgare	cis-acting regulatory element involved in the MeJA-responsiveness
PtrLEA33	CGTCA-motif	CGTCA	964	5	+	Hordeum vulgare	cis-acting regulatory element involved in the MeJA-responsiveness
PtrLEA33	TCA-element	CCATCTTTTT	1165	9	+	Nicotiana tabacum	cis-acting element involved in salicylic acid responsiveness
PtrLEA33	ABRE	ACGTG	1709	5	-	Arabidopsis thaliana	cis-acting element involved in the abscisic acid responsiveness
PtrLEA33	ABRE	GACACGTGGC	1718	9	-	Triticum aestivum	cis-acting element involved in the abscisic acid responsiveness
PtrLEA33	ABRE	ACGTG	1811	5	+	Arabidopsis thaliana	cis-acting element involved in the abscisic acid responsiveness
PtrLEA33	ABRE	ACGTG	1838	5	-	Arabidopsis thaliana	cis-acting element involved in the abscisic acid responsiveness
PtrLEA33	ABRE	ACGTG	1859	5	+	Arabidopsis thaliana	cis-acting element involved in the abscisic acid responsiveness
PtrLEA34	MBS	CAACTG	1522	6	-	Arabidopsis thaliana	MYB binding site involved in drought-inducibility
PtrLEA34	ABRE	GCAACGTGTC	183	9	+	Hordeum vulgare	cis-acting element involved in the abscisic acid responsiveness
PtrLEA34	ABRE	ACGTG	1821	5	+	Arabidopsis thaliana	cis-acting element involved in the abscisic acid responsiveness
PtrLEA34	GARE-motif	TCTGTTG	1481	7	+	Brassica oleracea	gibberellin-responsive element
PtrLEA34	TCA-element	CCATCTTTTT	319	9	-	Nicotiana tabacum	cis-acting element involved in salicylic acid responsiveness
PtrLEA34	CGTCA-motif	CGTCA	1936	5	+	Hordeum vulgare	cis-acting regulatory element involved in the MeJA-responsiveness
PtrLEA34	TGACG-motif	TGACG	1936	5	-	Hordeum vulgare	cis-acting regulatory element involved in the MeJA-responsiveness
PtrLEA34	P-box	CCTTTTG	693	7	-	Oryza sativa	gibberellin-responsive element
PtrLEA34	P-box	CCTTTTG	1973	7	+	Oryza sativa	gibberellin-responsive element
PtrLEA35	GARE-motif	TCTGTTG	1358	7	+	Brassica oleracea	gibberellin-responsive element
PtrLEA35	TCA-element	CCATCTTTTT	364	9	-	Nicotiana tabacum	cis-acting element involved in salicylic acid responsiveness
PtrLEA35	TCA-element	CCATCTTTTT	1542	10	-	Nicotiana tabacum	cis-acting element involved in salicylic acid responsiveness
PtrLEA35	LTR	CCGAAA	83	6	+	Hordeum vulgare	cis-acting element involved in low-temperature responsiveness
PtrLEA36	LTR	CCGAAA	1765	6	-	Hordeum vulgare	cis-acting element involved in low-temperature responsiveness
PtrLEA36	TC-rich repeats	GTTTTCTTAC	395	10	-	Nicotiana tabacum	cis-acting element involved in defense and stress responsiveness
PtrLEA36	MBS	CAACTG	981	6	-	Arabidopsis thaliana	MYB binding site involved in drought-inducibility
PtrLEA36	TCA-element	CCATCTTTTT	1038	9	-	Nicotiana tabacum	cis-acting element involved in salicylic acid responsiveness
PtrLEA37	TGACG-motif	TGACG	499	5	-	Hordeum vulgare	cis-acting regulatory element involved in the MeJA-responsiveness
PtrLEA37	CGTCA-motif	CGTCA	499	5	+	Hordeum vulgare	cis-acting regulatory element involved in the MeJA-responsiveness
PtrLEA37	ABRE	ACGTG	562	5	+	Arabidopsis thaliana	cis-acting element involved in the abscisic acid responsiveness
PtrLEA37	ABRE	ACGTG	731	5	+	Arabidopsis thaliana	cis-acting element involved in the abscisic acid responsiveness
PtrLEA37	ABRE	AACCCGG	1307	7	+	Arabidopsis thaliana	cis-acting element involved in the abscisic acid responsiveness
PtrLEA37	ABRE	GCAACGTGTC	1518	9	+	Hordeum vulgare	cis-acting element involved in the abscisic acid responsiveness
PtrLEA37	ABRE	GACACGTACGT	1600	10	+	Oryza sativa	cis-acting element involved in the abscisic acid responsiveness
PtrLEA37	ABRE	TACGTGTC	1762	8	-	Oryza sativa	cis-acting element involved in the abscisic acid responsiveness
PtrLEA37	ABRE	ACGTG	1764	5	-	Arabidopsis thaliana	cis-acting element involved in the abscisic acid responsiveness
PtrLEA37	ABRE	ACGTG	1783	5	-	Arabidopsis thaliana	cis-acting element involved in the abscisic acid responsiveness
PtrLEA37	GARE-motif	TCTGTTG	1496	7	+	Brassica oleracea	gibberellin-responsive element
PtrLEA38	CGTCA-motif	CGTCA	767	5	+	Hordeum vulgare	cis-acting regulatory element involved in the MeJA-responsiveness
PtrLEA38	CGTCA-motif	CGTCA	1186	5	-	Hordeum vulgare	cis-acting regulatory element involved in the MeJA-responsiveness
PtrLEA38	ABRE	ACGTG	1724	5	-	Arabidopsis thaliana	cis-acting element involved in the abscisic acid responsiveness
PtrLEA38	ABRE	ACGTG	1859	5	-	Arabidopsis thaliana	cis-acting element involved in the abscisic acid responsiveness
PtrLEA38	ABRE	TACGTGTC	1888	8	-	Oryza sativa	cis-acting element involved in the abscisic acid responsiveness
PtrLEA38	ABRE	ACGTG	1890	5	-	Arabidopsis thaliana	cis-acting element involved in the abscisic acid responsiveness
PtrLEA38	TATC-box	TATCCCA	1435	7	-	Oryza sativa	cis-acting element involved in gibberellin-responsiveness
PtrLEA38	TGACG-motif	TGACG	767	5	-	Hordeum vulgare	cis-acting regulatory element involved in the MeJA-responsiveness
PtrLEA38	TGACG-motif	TGACG	1186	5	+	Hordeum vulgare	cis-acting regulatory element involved in the MeJA-responsiveness
PtrLEA38	TC-rich repeats	GTTTTCTTAC	20	9	-	Nicotiana tabacum	cis-acting element involved in defense and stress responsiveness
PtrLEA39	TGACG-motif	TGACG	1755	5	+	Hordeum vulgare	cis-acting regulatory element involved in the MeJA-responsiveness
PtrLEA39	TATC-box	TATCCCA	201	7	+	Oryza sativa	cis-acting element involved in gibberellin-responsiveness
PtrLEA39	TATC-box	TATCCCA	387	7	+	Oryza sativa	cis-acting element involved in gibberellin-responsiveness
PtrLEA39	CGTCA-motif	CGTCA	1755	5	-	Hordeum vulgare	cis-acting regulatory element involved in the MeJA-responsiveness
PtrLEA39	MBS	CAACTG	759	6	-	Arabidopsis thaliana	MYB binding site involved in drought-inducibility
PtrLEA39	ABRE	AACCCGG	537	7	-	Arabidopsis thaliana	cis-acting element involved in the abscisic acid responsiveness
PtrLEA39	ABRE	AACCCGG	578	7	+	Arabidopsis thaliana	cis-acting element involved in the abscisic acid responsiveness
PtrLEA39	ABRE	AACCCGG	616	7	-	Arabidopsis thaliana	cis-acting element involved in the abscisic acid responsiveness
PtrLEA40	CGTCA-motif	CGTCA	675	5	-	Hordeum vulgare	cis-acting regulatory element involved in the MeJA-responsiveness
PtrLEA40	CGTCA-motif	CGTCA	1824	5	+	Hordeum vulgare	cis-acting regulatory element involved in the MeJA-responsiveness
PtrLEA40	MBS	CAACTG	1209	6	+	Arabidopsis thaliana	MYB binding site involved in drought-inducibility
PtrLEA40	GARE-motif	TCTGTTG	1946	7	+	Brassica oleracea	gibberellin-responsive element
PtrLEA40	ABRE	ACGTG	1504	5	-	Arabidopsis thaliana	cis-acting element involved in the abscisic acid responsiveness
PtrLEA40	ABRE	GACACGTGGC	1515	9	-	Triticum aestivum	cis-acting element involved in the abscisic acid responsiveness
PtrLEA40	ABRE	CACGTG	1517	6	-	Arabidopsis thaliana	cis-acting element involved in the abscisic acid responsiveness
PtrLEA40	ABRE	ACGTG	1518	5	+	Arabidopsis thaliana	cis-acting element involved in the abscisic acid responsiveness
PtrLEA40	ABRE	ACGTG	1760	5	-	Arabidopsis thaliana	cis-acting element involved in the abscisic acid responsiveness
PtrLEA40	TGACG-motif	TGACG	675	5	+	Hordeum vulgare	cis-acting regulatory element involved in the MeJA-responsiveness
PtrLEA40	TGACG-motif	TGACG	1824	5	-	Hordeum vulgare	cis-acting regulatory element involved in the MeJA-responsiveness
PtrLEA41	TC-rich repeats	GTTTTCTTAC	255	9	-	Nicotiana tabacum	cis-acting element involved in defense and stress responsiveness
PtrLEA41	TC-rich repeats	GTTTTCTTAC	499	9	+	Nicotiana tabacum	cis-acting element involved in defense and stress responsiveness
PtrLEA41	MBS	CAACTG	449	6	+	Arabidopsis thaliana	MYB binding site involved in drought-inducibility
PtrLEA41	ABRE	CGCACGTGTC	198	9	-	Hordeum vulgare	cis-acting element involved in the abscisic acid responsiveness
PtrLEA41	ABRE	CACGTG	200	6	+	Arabidopsis thaliana	cis-acting element involved in the abscisic acid responsiveness
PtrLEA41	ABRE	ACGTG	201	5	+	Arabidopsis thaliana	cis-acting element involved in the abscisic acid responsiveness
PtrLEA41	ABRE	CGTACGTGCA	202	9	+	Hordeum vulgare	cis-acting element involved in the abscisic acid responsiveness
PtrLEA42	P-box	CCTTTTG	995	7	+	Oryza sativa	gibberellin-responsive element
PtrLEA42	P-box	CCTTTTG	1758	7	+	Oryza sativa	gibberellin-responsive element
PtrLEA42	P-box	CCTTTTG	1968	7	-	Oryza sativa	gibberellin-responsive element
PtrLEA42	TGACG-motif	TGACG	362	5	-	Hordeum vulgare	cis-acting regulatory element involved in the MeJA-responsiveness
PtrLEA42	TGACG-motif	TGACG	741	5	+	Hordeum vulgare	cis-acting regulatory element involved in the MeJA-responsiveness
PtrLEA42	ABRE	TACGTGTC	68	8	-	Oryza sativa	cis-acting element involved in the abscisic acid responsiveness
PtrLEA42	ABRE	ACGTG	70	5	-	Arabidopsis thaliana	cis-acting element involved in the abscisic acid responsiveness
PtrLEA42	CGTCA-motif	CGTCA	362	5	+	Hordeum vulgare	cis-acting regulatory element involved in the MeJA-responsiveness
PtrLEA42	CGTCA-motif	CGTCA	741	5	-	Hordeum vulgare	cis-acting regulatory element involved in the MeJA-responsiveness
PtrLEA43	ABRE	ACGTG	161	5	+	Arabidopsis thaliana	cis-acting element involved in the abscisic acid responsiveness
PtrLEA43	ABRE	ACGTG	1023	5	-	Arabidopsis thaliana	cis-acting element involved in the abscisic acid responsiveness
PtrLEA43	GARE-motif	TCTGTTG	1171	7	+	Brassica oleracea	gibberellin-responsive element
PtrLEA43	MBS	CAACTG	1850	6	-	Arabidopsis thaliana	MYB binding site involved in drought-inducibility
PtrLEA43	CGTCA-motif	CGTCA	984	5	-	Hordeum vulgare	cis-acting regulatory element involved in the MeJA-responsiveness
PtrLEA43	CGTCA-motif	CGTCA	1025	5	+	Hordeum vulgare	cis-acting regulatory element involved in the MeJA-responsiveness
PtrLEA43	TGACG-motif	TGACG	984	5	+	Hordeum vulgare	cis-acting regulatory element involved in the MeJA-responsiveness
PtrLEA43	TGACG-motif	TGACG	1025	5	-	Hordeum vulgare	cis-acting regulatory element involved in the MeJA-responsiveness
PtrLEA44	ABRE	ACGTG	1904	5	-	Arabidopsis thaliana	cis-acting element involved in the abscisic acid responsiveness
PtrLEA44	GARE-motif	TCTGTTG	1768	7	+	Brassica oleracea	gibberellin-responsive element
PtrLEA44	CGTCA-motif	CGTCA	1906	5	+	Hordeum vulgare	cis-acting regulatory element involved in the MeJA-responsiveness
PtrLEA44	TGACG-motif	TGACG	1906	5	-	Hordeum vulgare	cis-acting regulatory element involved in the MeJA-responsiveness
PtrLEA44	P-box	CCTTTTG	1653	7	+	Oryza sativa	gibberellin-responsive element
PtrLEA45	MBS	CAACTG	1850	6	-	Arabidopsis thaliana	MYB binding site involved in drought-inducibility
PtrLEA45	GARE-motif	TCTGTTG	1175	7	+	Brassica oleracea	gibberellin-responsive element
PtrLEA45	ABRE	ACGTG	165	5	+	Arabidopsis thaliana	cis-acting element involved in the abscisic acid responsiveness
PtrLEA45	ABRE	ACGTG	1027	5	-	Arabidopsis thaliana	cis-acting element involved in the abscisic acid responsiveness
PtrLEA45	CGTCA-motif	CGTCA	988	5	-	Hordeum vulgare	cis-acting regulatory element involved in the MeJA-responsiveness
PtrLEA45	CGTCA-motif	CGTCA	1029	5	+	Hordeum vulgare	cis-acting regulatory element involved in the MeJA-responsiveness
PtrLEA45	TGACG-motif	TGACG	988	5	+	Hordeum vulgare	cis-acting regulatory element involved in the MeJA-responsiveness
PtrLEA45	TGACG-motif	TGACG	1029	5	-	Hordeum vulgare	cis-acting regulatory element involved in the MeJA-responsiveness
PtrLEA46	TCA-element	CCATCTTTTT	866	9	+	Nicotiana tabacum	cis-acting element involved in salicylic acid responsiveness
PtrLEA46	TCA-element	CCATCTTTTT	1333	9	-	Nicotiana tabacum	cis-acting element involved in salicylic acid responsiveness
PtrLEA46	CGTCA-motif	CGTCA	1855	5	+	Hordeum vulgare	cis-acting regulatory element involved in the MeJA-responsiveness
PtrLEA46	TGACG-motif	TGACG	1855	5	-	Hordeum vulgare	cis-acting regulatory element involved in the MeJA-responsiveness
PtrLEA47	CGTCA-motif	CGTCA	1520	5	+	Hordeum vulgare	cis-acting regulatory element involved in the MeJA-responsiveness
PtrLEA47	CGTCA-motif	CGTCA	1770	5	+	Hordeum vulgare	cis-acting regulatory element involved in the MeJA-responsiveness
PtrLEA47	TCA-element	TCAGAAGAGG	265	9	+	Brassica oleracea	cis-acting element involved in salicylic acid responsiveness
PtrLEA47	ABRE	CACGTG	897	6	+	Arabidopsis thaliana	cis-acting element involved in the abscisic acid responsiveness
PtrLEA47	ABRE	ACGTG	898	5	+	Arabidopsis thaliana	cis-acting element involved in the abscisic acid responsiveness
PtrLEA47	ABRE	ACGTG	1662	5	-	Arabidopsis thaliana	cis-acting element involved in the abscisic acid responsiveness
PtrLEA47	TGACG-motif	TGACG	1520	5	-	Hordeum vulgare	cis-acting regulatory element involved in the MeJA-responsiveness
PtrLEA47	TGACG-motif	TGACG	1770	5	-	Hordeum vulgare	cis-acting regulatory element involved in the MeJA-responsiveness
PtrLEA47	TC-rich repeats	GTTTTCTTAC	1972	9	+	Nicotiana tabacum	cis-acting element involved in defense and stress responsiveness
PtrLEA47	LTR	CCGAAA	289	6	+	Hordeum vulgare	cis-acting element involved in low-temperature responsiveness
PtrLEA48	ABRE	TACGGTC	568	7	-	Arabidopsis thaliana	cis-acting element involved in the abscisic acid responsiveness
PtrLEA48	ABRE	CACGTG	1463	6	-	Arabidopsis thaliana	cis-acting element involved in the abscisic acid responsiveness
PtrLEA48	ABRE	ACGTG	1464	5	+	Arabidopsis thaliana	cis-acting element involved in the abscisic acid responsiveness
PtrLEA48	ABRE	GACACGTGGC	1802	9	-	Triticum aestivum	cis-acting element involved in the abscisic acid responsiveness
PtrLEA48	ABRE	ACGTG	1804	5	-	Arabidopsis thaliana	cis-acting element involved in the abscisic acid responsiveness
PtrLEA48	MBS	CAACTG	1721	6	+	Arabidopsis thaliana	MYB binding site involved in drought-inducibility
PtrLEA48	TCA-element	CCATCTTTTT	1496	9	+	Nicotiana tabacum	cis-acting element involved in salicylic acid responsiveness
PtrLEA48	P-box	CCTTTTG	250	7	+	Oryza sativa	gibberellin-responsive element
PtrLEA48	TATC-box	TATCCCA	986	7	+	Oryza sativa	cis-acting element involved in gibberellin-responsiveness
PtrLEA48	TC-rich repeats	GTTTTCTTAC	758	9	-	Nicotiana tabacum	cis-acting element involved in defense and stress responsiveness
PtrLEA49	TCA-element	CCATCTTTTT	495	9	+	Nicotiana tabacum	cis-acting element involved in salicylic acid responsiveness
PtrLEA49	MBS	CAACTG	201	6	-	Arabidopsis thaliana	MYB binding site involved in drought-inducibility
PtrLEA49	ABRE	ACGTG	1839	5	+	Arabidopsis thaliana	cis-acting element involved in the abscisic acid responsiveness
PtrLEA50	CGTCA-motif	CGTCA	616	5	-	Hordeum vulgare	cis-acting regulatory element involved in the MeJA-responsiveness
PtrLEA50	MBS	CAACTG	1433	6	-	Arabidopsis thaliana	MYB binding site involved in drought-inducibility
PtrLEA50	MBS	CAACTG	1632	6	+	Arabidopsis thaliana	MYB binding site involved in drought-inducibility
PtrLEA50	GARE-motif	TCTGTTG	1076	7	+	Brassica oleracea	gibberellin-responsive element
PtrLEA50	ABRE	ACGTG	613	5	+	Arabidopsis thaliana	cis-acting element involved in the abscisic acid responsiveness
PtrLEA50	ABRE	CACGTG	791	6	+	Arabidopsis thaliana	cis-acting element involved in the abscisic acid responsiveness
PtrLEA50	ABRE	ACGTG	792	5	+	Arabidopsis thaliana	cis-acting element involved in the abscisic acid responsiveness
PtrLEA50	ABRE	ACGTG	839	5	+	Arabidopsis thaliana	cis-acting element involved in the abscisic acid responsiveness
PtrLEA50	TGACG-motif	TGACG	616	5	+	Hordeum vulgare	cis-acting regulatory element involved in the MeJA-responsiveness
PtrLEA50	LTR	CCGAAA	929	6	-	Hordeum vulgare	cis-acting element involved in low-temperature responsiveness
PtrLEA51	TCA-element	CCATCTTTTT	859	9	+	Nicotiana tabacum	cis-acting element involved in salicylic acid responsiveness
PtrLEA51	ABRE	AACCCGG	1329	7	+	Arabidopsis thaliana	cis-acting element involved in the abscisic acid responsiveness
PtrLEA51	MBS	CAACTG	1296	6	-	Arabidopsis thaliana	MYB binding site involved in drought-inducibility
PtrLEA51	P-box	CCTTTTG	493	7	-	Oryza sativa	gibberellin-responsive element
PtrLEA51	TC-rich repeats	ATTCTCTAAC	739	9	-	Nicotiana tabacum	cis-acting element involved in defense and stress responsiveness
PtrLEA52	CGTCA-motif	CGTCA	223	5	+	Hordeum vulgare	cis-acting regulatory element involved in the MeJA-responsiveness
PtrLEA52	CGTCA-motif	CGTCA	1791	5	-	Hordeum vulgare	cis-acting regulatory element involved in the MeJA-responsiveness
PtrLEA52	ABRE	ACGTG	221	5	-	Arabidopsis thaliana	cis-acting element involved in the abscisic acid responsiveness
PtrLEA52	ABRE	ACGTG	578	5	+	Arabidopsis thaliana	cis-acting element involved in the abscisic acid responsiveness
PtrLEA52	ABRE	ACGTG	738	5	+	Arabidopsis thaliana	cis-acting element involved in the abscisic acid responsiveness
PtrLEA52	ABRE	TACGTGTC	893	8	-	Oryza sativa	cis-acting element involved in the abscisic acid responsiveness
PtrLEA52	ABRE	ACGTG	895	5	-	Arabidopsis thaliana	cis-acting element involved in the abscisic acid responsiveness
PtrLEA52	ABRE	AACCCGG	1360	7	-	Arabidopsis thaliana	cis-acting element involved in the abscisic acid responsiveness
PtrLEA52	ABRE	AACCCGG	1517	7	-	Arabidopsis thaliana	cis-acting element involved in the abscisic acid responsiveness
PtrLEA52	ABRE	AACCCGG	1535	7	-	Arabidopsis thaliana	cis-acting element involved in the abscisic acid responsiveness
PtrLEA52	ABRE	ACGTG	1761	5	-	Arabidopsis thaliana	cis-acting element involved in the abscisic acid responsiveness
PtrLEA52	TC-rich repeats	ATTCTCTAAC	278	9	+	Nicotiana tabacum	cis-acting element involved in defense and stress responsiveness
PtrLEA52	TGACG-motif	TGACG	223	5	-	Hordeum vulgare	cis-acting regulatory element involved in the MeJA-responsiveness
PtrLEA52	TGACG-motif	TGACG	1791	5	+	Hordeum vulgare	cis-acting regulatory element involved in the MeJA-responsiveness
PtrLEA52	P-box	CCTTTTG	718	7	-	Oryza sativa	gibberellin-responsive element
PtrLEA53	LTR	CCGAAA	966	6	+	Hordeum vulgare	cis-acting element involved in low-temperature responsiveness
PtrLEA54	TGACG-motif	TGACG	1303	5	+	Hordeum vulgare	cis-acting regulatory element involved in the MeJA-responsiveness
PtrLEA54	TGACG-motif	TGACG	1306	5	-	Hordeum vulgare	cis-acting regulatory element involved in the MeJA-responsiveness
PtrLEA54	TGACG-motif	TGACG	1747	5	-	Hordeum vulgare	cis-acting regulatory element involved in the MeJA-responsiveness
PtrLEA54	CGTCA-motif	CGTCA	1303	5	-	Hordeum vulgare	cis-acting regulatory element involved in the MeJA-responsiveness
PtrLEA54	CGTCA-motif	CGTCA	1306	5	+	Hordeum vulgare	cis-acting regulatory element involved in the MeJA-responsiveness
PtrLEA54	CGTCA-motif	CGTCA	1747	5	+	Hordeum vulgare	cis-acting regulatory element involved in the MeJA-responsiveness
PtrLEA54	ABRE	CACGTG	559	6	+	Arabidopsis thaliana	cis-acting element involved in the abscisic acid responsiveness
PtrLEA54	ABRE	ACGTG	560	5	+	Arabidopsis thaliana	cis-acting element involved in the abscisic acid responsiveness
PtrLEA55	LTR	CCGAAA	1706	6	-	Hordeum vulgare	cis-acting element involved in low-temperature responsiveness
PtrLEA55	ABRE	ACGTG	1776	5	-	Arabidopsis thaliana	cis-acting element involved in the abscisic acid responsiveness
PtrLEA56	TGACG-motif	TGACG	795	5	+	Hordeum vulgare	cis-acting regulatory element involved in the MeJA-responsiveness
PtrLEA56	TGACG-motif	TGACG	839	5	-	Hordeum vulgare	cis-acting regulatory element involved in the MeJA-responsiveness
PtrLEA56	LTR	CCGAAA	694	6	+	Hordeum vulgare	cis-acting element involved in low-temperature responsiveness
PtrLEA56	CGTCA-motif	CGTCA	795	5	-	Hordeum vulgare	cis-acting regulatory element involved in the MeJA-responsiveness
PtrLEA56	CGTCA-motif	CGTCA	839	5	+	Hordeum vulgare	cis-acting regulatory element involved in the MeJA-responsiveness
PtrLEA56	MBS	CAACTG	1692	6	-	Arabidopsis thaliana	MYB binding site involved in drought-inducibility
PtrLEA56	ABRE	ACGTG	1322	5	-	Arabidopsis thaliana	cis-acting element involved in the abscisic acid responsiveness
PtrLEA57	CGTCA-motif	CGTCA	100	5	-	Hordeum vulgare	cis-acting regulatory element involved in the MeJA-responsiveness
PtrLEA57	ABRE	CGCACGTGTC	716	9	+	Hordeum vulgare	cis-acting element involved in the abscisic acid responsiveness
PtrLEA57	ABRE	CACGTG	718	6	+	Arabidopsis thaliana	cis-acting element involved in the abscisic acid responsiveness
PtrLEA57	ABRE	ACGTG	719	5	+	Arabidopsis thaliana	cis-acting element involved in the abscisic acid responsiveness
PtrLEA57	MBS	CAACTG	601	6	+	Arabidopsis thaliana	MYB binding site involved in drought-inducibility
PtrLEA57	TGACG-motif	TGACG	100	5	+	Hordeum vulgare	cis-acting regulatory element involved in the MeJA-responsiveness
PtrLEA57	TC-rich repeats	ATTCTCTAAC	1561	9	+	Nicotiana tabacum	cis-acting element involved in defense and stress responsiveness
