# Supplementary material for: Genome-wide search and structural and functional analyses for late embryogenesis-abundant (LEA) gene family in poplar
Source: BMC Plant Biol. 2021 Feb 24;21:110. doi: 10.1186/s12870-021-02872-3 (PMC7903804; doi:10.1186/s12870-021-02872-3)
Supplement: Supplementary file 6 — Additional file 6: Table S5. Expression data of PtrLEA genes in three different tissues under salt and without salt stress. [file 12870_2021_2872_MOESM6_ESM.xlsx]

## Sheet: Sheet1
Additional file 6: Table S5:Expression data of PtrLEA genes in three different tissues under salt and without salt stress.
geneID	Gene_Name	Leaf-1_FPKM	Leaf-2_FPKM	Leaf-NaCl-1_FPKM	Leaf-NaCl-2_FPKM	Stem-1_FPKM	Stem-2_FPKM	Stem-NaCl-1_FPKM	Stem-NaCl-2_FPKM	Root-1_FPKM	Root-2_FPKM	Root-NaCl-1_FPKM	Root-NaCl-2_FPKM
Potri.001G090400.1	PtrLEA1	5.66	6.35	1.93	1.81	5.74	5.96	2.34	4.21	3.67	1.68	0.28	0
Potri.001G098100.1	PtrLEA2	1.47	1.63	1	0.42	0.25	1.62	7.86	3.7	0	0.45	14.22	11.59
Potri.001G098200.1	PtrLEA3	0.25	1.43	0	0	0	0	0	0	0	0	0	0
Potri.001G143700.1	PtrLEA4	0.47	0.45	14.41	4.19	2.8	1.54	2.41	3.37	0	0	0	0
Potri.001G180600.1	PtrLEA5	2.21	2.81	7.25	1.92	7.47	6.23	28.81	13.66	0	0	0	0
Potri.001G183600.1	PtrLEA6	33.96	33.07	4.57	5.81	49.16	45.78	10.06	12.6	79.3	97.84	2.43	1.19
Potri.001G200700.1	PtrLEA7	0.7	0.68	1.5	1.41	0	0.77	0.55	0.18	26	20.3	13.01	7.99
Potri.001G208000.1	PtrLEA8	5.64	5.47	0.69	1.82	12.34	13.8	11.33	7.53	5.7	8.1	0.46	2.68
Potri.001G218300.1	PtrLEA9	5.4	6.12	4.43	4.32	9.16	7.13	6.92	7.46	7.78	8.97	4.07	1.77
Potri.001G218400.1	PtrLEA10	43.91	42.61	32.38	27.15	47.77	40.87	39.11	29.46	17.45	20.44	4.61	4.18
Potri.001G468400.1	PtrLEA11	0.94	1.46	0.36	0.19	3.65	2.07	0.2	0	5.09	3	0	0.23
Potri.002G006000.1	PtrLEA12	0	0	0	0	0	0	0	0	0	0	0	0
Potri.002G013200.1	PtrLEA13	2.77	3.93	5.51	6.09	14.26	19.27	24.47	42.21	4.25	2.79	63.21	91.23
Potri.002G124600.1	PtrLEA14	7.51	8.16	5.65	6	12.61	21.24	7.61	13.17	19.67	22.57	5.95	5.09
Potri.002G165000.1	PtrLEA15	12.21	16.72	16.93	14.55	97.67	152.74	231.93	456.79	52.49	52.71	135.08	107.64
Potri.002G165100.1	PtrLEA16	0	0	0.2	1.7	0	0.47	0	0	0.46	2.26	6.12	4.69
Potri.002G167300.1	PtrLEA17	26.83	16.58	28	9	5.34	0	0	0	0.79	0	0	0
Potri.002G203500.1	PtrLEA18	62.41	53.5	250.18	237.75	194.5	200.95	450.87	461.53	209.85	199.6	1066.7	1128.85
Potri.002G230400.1	PtrLEA19	0	0	0.25	0	0	0	0	0	0	0	0.97	0.63
Potri.003G037600.1	PtrLEA20	27.1	25.77	16.49	16.95	31.56	28.55	28.08	22.16	73.17	74.03	8.82	2.64
Potri.003G039400.1	PtrLEA21	27.1	25.77	16.49	16.95	31.56	28.55	28.07	22.16	73.17	74.03	8.82	2.64
Potri.003G052900.1	PtrLEA22	14.08	10.76	3.65	5.12	4.19	5.48	1.72	1.57	2.09	2.2	0	0
Potri.003G055000.1	PtrLEA23	1.91	0.21	1.4	0.63	3.58	7.91	7.24	5.47	0.23	1.35	1.06	0.78
Potri.003G072000.1	PtrLEA24	0	0	0	0	2.89	0	0	0	0	0	0	0
Potri.003G133400.1	PtrLEA25	7.16	5.91	23.34	30.5	9.16	12.02	50.2	43.74	1.59	2.9	59.76	53.29
Potri.003G141200.1	PtrLEA26	4.07	3.72	0.86	1.81	8.2	9.44	2.58	1.4	7.34	9.83	2.26	2.21
Potri.004G023300.1	PtrLEA27	4.09	0.99	2.52	0.61	1.24	1.12	1.06	1.69	3.54	3.69	3.84	1.75
Potri.004G023400.1	PtrLEA28	1.24	2.16	2.12	0.25	1.2	0.27	1.03	0.77	2.41	2.36	0	0.91
Potri.004G067100.1	PtrLEA29	0.17	0	0	0	0.21	0	0	0	3.01	1.84	1.53	0.86
Potri.004G158500.1	PtrLEA30	0	0	21.73	11.28	1	0.46	55.39	41.9	0.91	0.89	7.75	7.03
Potri.004G180900.1	PtrLEA31	0.47	0	0.13	0.14	0.62	4.05	0.47	0	0	0.89	0	0.17
Potri.004G197600.1	PtrLEA32	4.96	9.18	5.3	6.09	101.01	155.77	163.93	218.94	146.8	174.88	297.41	272.25
Potri.005G048000.1	PtrLEA33	0	0	0	0	0	0	0	0	0	0	0	0
Potri.005G077100.1	PtrLEA34	0	0	0	0	0	0	0	0	0	0	0.2	0
Potri.005G088000.1	PtrLEA35	0	0	0	0	0	0	0	0	0	0	0	0
Potri.005G088100.1	PtrLEA36	0	0	0	0	0	0	0	0	0	0	0	0
Potri.005G122400.1	PtrLEA37	1.3	0	34.22	28.85	9.52	18.56	188.49	157.39	1.51	0	0	0
Potri.005G145200.1	PtrLEA38	0	0	0	0	0	0	0	0	0	0	1.16	0
Potri.005G166600.1	PtrLEA39	0.17	0.17	0.16	0.17	0.21	0	0	0	0	0	0	0.42
Potri.005G248100.1	PtrLEA40	1502.04	1417.62	2027.73	2099.89	3087.31	2458.62	4867.15	4334.45	2563.42	2074.78	2432.11	1942.76
Potri.006G112700.1	PtrLEA41	2.01	1.39	14.21	12.89	1.04	0.63	0.3	0.59	0	0.3	0	0.7
Potri.006G112800.1	PtrLEA42	7.06	5.73	17.27	18.19	5.23	22.25	6.84	9.18	7.39	7.96	3.98	4.45
Potri.006G158000.1	PtrLEA43	0	0	0	0.07	0.18	0.24	0.3	0.23	0.24	0	0	0.27
Potri.006G159400.1	PtrLEA44	40.44	32.9	59.62	59.46	45.89	42.44	73.67	71.39	42.27	33.42	18.87	13.84
Potri.006G160100.1	PtrLEA45	0	0	0	0.07	0.18	0.24	0.3	0.23	0.24	0	0	0.27
Potri.006G204200.1	PtrLEA46	39.11	38.92	37.48	36.16	366.82	271.47	242.65	217.28	75.17	79.55	39.13	24.42
Potri.006G204300.1	PtrLEA47	7.49	11.69	13.01	13.93	113.72	158.63	527.57	707.97	326.99	272.31	1423.76	1209.3
Potri.007G024000.1	PtrLEA48	2.55	1.44	16.88	16.96	7.78	16.26	17.11	22.55	0.53	0.1	3.48	3.54
Potri.007G045000.1	PtrLEA49	0	0	0	0	0	0	0	0	2.28	3.36	0.17	0.65
Potri.007G146300.1	PtrLEA50	0	0	0	0	0	0	0	4.36	0	0	0	0
Potri.009G003800.1	PtrLEA51	11.24	7.21	3.79	1.71	2.77	6.7	0.99	1.77	21.82	24.43	7.16	1.64
Potri.009G019600.1	PtrLEA52	0.22	1.51	0.21	0	0.27	1.47	0	0	1.93	4.5	0	0
Potri.009G019800.1	PtrLEA53	8.73	8.3	4.65	2.91	11.9	8.8	9.06	6.02	9.82	9.06	6.61	4.02
Potri.009G091100.1	PtrLEA54	0	0	0	0	8.97	7.96	1.79	4.97	0.94	0	0	0
Potri.009G120100.1	PtrLEA55	0.27	0.51	1.26	0.27	0.96	2.04	5.51	4.67	0.29	0	1.33	0.97
Potri.009G140600.1	PtrLEA56	0.42	0	0.13	0	4.09	9.88	0.29	0.15	3.48	4.46	0	0
Potri.009G158900.1	PtrLEA57	20.1	42.11	5.56	5.11	301.2	420.76	512.05	755.77	324.6	333.54	565.02	463.93
Potri.010G012100.1	PtrLEA58	121.08	78.07	832.87	1040.54	4500.78	1999.6	2249.58	2549.9	291.43	370.65	122.3	63.38
Potri.010G049000.1	PtrLEA59	1.38	0.62	0.5	0.11	1.04	0.47	0.67	0.22	0.69	1.13	0.67	0.53
Potri.010G187100.1	PtrLEA60	0	0	0	0	0	0	0	0	0	0	1.85	3.56
Potri.010G248600.1	PtrLEA61	4.03	1.19	0.24	0.5	0	0	0.26	0	0	0.27	0	1.48
Potri.011G025100.1	PtrLEA62	0	0	0	0	0	0	0	0	0	0	0	0
Potri.011G027400.1	PtrLEA63	0.14	0.14	0.27	0	0.53	0.64	0.15	0.15	1.25	1.23	1.09	0.18
Potri.011G165500.1	PtrLEA64	2.08	2.02	3.11	2.77	11.33	7.81	9.53	6.81	11.6	10.83	4.78	3.41
Potri.012G006000.1	PtrLEA65	12.44	9.25	19.58	27.73	50.18	23.66	81.27	58.76	18.73	13.65	6.38	5.15
Potri.012G145500.1	PtrLEA66	0.66	1.12	1.24	1.15	1	2.35	1.03	1.53	73.72	58.08	147.33	104.04
Potri.013G081700.1	PtrLEA67	42.65	56.97	48.94	39.83	152.92	62.91	129.57	103.2	61.97	87.36	15.02	20.43
Potri.013G118600.1	PtrLEA68	0	0	1.62	0.38	0	0	5.97	3.24	0	0	0.08	0.24
Potri.014G026800.1	PtrLEA69	8.28	9.23	26.86	32.37	21.58	36.17	24.17	37.38	99.57	105.92	30.95	20.45
Potri.014G090800.1	PtrLEA70	0	0	0	0	0	0	0.72	0	7.93	10.32	2.58	0.84
Potri.014G106100.1	PtrLEA71	0.87	0.84	1.95	2.49	5.76	7.11	4.05	3.59	15.23	20.79	6.1	3.05
Potri.014G127700.1	PtrLEA72	11.11	20.68	34.44	38.7	34.24	23.02	53.54	62.34	44.04	35.64	150.51	132.5
Potri.014G178900.1	PtrLEA73	0	0	0	0	0	0	0	0	0	0	0.8	0
Potri.015G002400.1	PtrLEA74	2.44	2.58	4	4.1	18.11	11.95	16.12	12.74	2.88	3.18	1.25	0.54
Potri.015G060600.1	PtrLEA75	0	0	34.55	32.77	0	0.31	21.37	19.55	0.7	0.49	0.82	1.5
Potri.015G148200.1	PtrLEA76	2.56	2.65	1.21	2.24	5.63	6.52	5.49	4.81	29.74	22.07	8.65	4.73
Potri.016G046400.1	PtrLEA77	0.59	0	133.09	114.02	1.68	2.7	104.29	85.28	7.34	0	6.5	16.73
Potri.016G071500.1	PtrLEA78	377.39	332.91	333.93	293.31	197.35	186.27	252.47	209.8	327.2	367.53	61.98	37.67
Potri.016G071600.1	PtrLEA79	65.82	88.38	30.49	39.89	372.5	384.95	670.43	897.5	498.86	463.4	1145.84	1101.13
Potri.016G142200.1	PtrLEA80	9.17	10.91	89.87	95.3	12.2	9.29	37.75	29.63	0.25	0	7.92	9.75
Potri.016G142300.1	PtrLEA81	8.2	7.27	48.37	57.08	27.23	19	80.23	55.76	23.89	20.03	11.94	9.73
Potri.017G154000.1	PtrLEA82	0	0	0	0	0	0.19	0	0.54	5.26	1.11	0.22	1.28
Potri.019G090300.1	PtrLEA83	6.41	3.63	20.15	12.38	5.61	6.15	16.29	17.98	0.54	0.41	12.34	11.67
Potri.T089700.1	PtrLEA84	0	0	0	0	0	0	0	0	0	0	0	0
Potri.T111300.1	PtrLEA85	1.36	1.33	507.77	454.87	12.66	16.13	402.39	379.61	17.61	0	68.87	86.48
Potri.T122000.1	PtrLEA86	0	0	0	0	0	0	0	0	0	0	0.41	0
Potri.T154700.1	PtrLEA87	2.11	0	0	0	0	0	0	0	0	0	0	0
Potri.T165600.1	PtrLEA88	10.98	9.61	7.33	6.67	21.6	21.78	13.84	14.54	24.9	27.3	9.49	6.19
