# Supplementary material for: Genome-wide search and structural and functional analyses for late embryogenesis-abundant (LEA) gene family in poplar
Source: BMC Plant Biol. 2021 Feb 24;21:110. doi: 10.1186/s12870-021-02872-3 (PMC7903804; doi:10.1186/s12870-021-02872-3)
Supplement: Supplementary file 7 — Additional file 7: Table S6. The fold-changes of differentially expressed PtrLEA genes across different tissues without salt stress. [file 12870_2021_2872_MOESM7_ESM.xlsx]

## Sheet: Sheet1
Additional file 7 Table S6:The fold-changes of differentially expressed PtrLEA genes across different tissues without salt stress
Leaf-Root
	baseMean	log2FoldChange	lfcSE	stat	pvalue	padj
Potri.012G145500.1	212.445	4.88478	0.630051	7.753	8.97455e-15	1.61542e-13
Potri.015G060600.1	103.739	3.81771	1.5739	2.42563	0.0152817	0.0440112
Potri.001G200700.1	29.9246	3.74512	0.771523	4.8542	1.20875e-06	8.48056e-06
Potri.006G204300.1	1919.04	3.62646	0.432995	8.37528	5.50913e-17	1.98329e-15
Potri.004G197600.1	716.208	3.14516	0.467876	6.72221	1.78986e-11	1.84099e-10
Potri.014G106100.1	21.447	3.04531	0.680189	4.47716	7.56433e-06	3.89023e-05
Potri.014G026800.1	233.52	2.21498	0.457601	4.84042	1.29564e-06	8.48056e-06
Potri.009G158900.1	1655.03	2.04346	0.48226	4.23725	2.26274e-05	0.000101823
Potri.015G148200.1	39.8473	1.99781	0.536499	3.72378	0.000196261	0.000831225
Potri.016G071600.1	3030.74	1.30348	0.373886	3.48631	0.000489738	0.00195895
Potri.009G019800.1	38.5546	-1.18131	0.407208	-2.90101	0.00371966	0.0116441
Potri.006G159400.1	188.55	-1.27292	0.290711	-4.37865	1.19415e-05	5.73192e-05
Potri.016G071500.1	1120.93	-1.36994	0.198061	-6.91675	4.62121e-12	5.54546e-11
Potri.001G090400.1	14.4369	-2.48291	0.71696	-3.4631	0.000533982	0.00202351
Potri.001G218400.1	109.344	-2.53716	0.272454	-9.31224	1.25159e-20	9.01145e-19
Potri.003G133400.1	123.343	-2.88637	0.515963	-5.59415	2.21704e-08	1.99533e-07
Potri.003G052900.1	37.0271	-3.86333	0.53679	-7.19711	6.15015e-13	8.85621e-12
Potri.007G024000.1	84.1318	-3.95324	0.843317	-4.68772	2.7626e-06	1.62762e-05
Potri.001G098100.1	19.2401	-4.1582	1.32711	-3.13328	0.00172866	0.00592684
Potri.019G090300.1	113.157	-4.76392	0.588761	-8.09144	5.89633e-16	1.41512e-14
Potri.006G112700.1	12.6806	-4.80559	1.63097	-2.94646	0.00321436	0.0105197
Potri.002G167300.1	53.109	-6.99867	2.22212	-3.14955	0.00163524	0.00588687
Potri.016G142200.1	125.188	-7.6657	1.46161	-5.2447	1.5654e-07	1.25232e-06
Potri.001G180600.1	29.0105	-7.75358	1.6585	-4.67505	2.93875e-06	1.62762e-05
Stem-Root
	baseMean	log2FoldChange	lfcSE	stat	pvalue	padj
Potri.001G180600.1	29.0105	7.99927	1.64803	4.85384	1.21095e-06	1.24123e-05
Potri.016G142200.1	125.188	6.55705	1.46247	4.48355	7.34105e-06	5.47242e-05
Potri.007G024000.1	84.1318	5.39588	0.818328	6.59379	4.28731e-11	8.78898e-10
Potri.001G143700.1	5.43499	4.69359	1.89119	2.48182	0.0130714	0.0446606
Potri.005G122400.1	246.17	4.27439	1.65362	2.58487	0.0097417	0.038039
Potri.019G090300.1	113.157	3.82443	0.588501	6.49859	8.1074e-11	1.32961e-09
Potri.010G012100.1	1473.86	3.45159	0.465174	7.42001	1.17108e-13	3.20096e-12
Potri.003G055000.1	9.5006	3.09185	1.12521	2.74779	0.0059999	0.0258943
Potri.015G002400.1	22.8327	2.42648	0.509678	4.76081	1.92817e-06	1.63282e-05
Potri.003G133400.1	123.343	2.40896	0.506691	4.75431	1.99124e-06	1.63282e-05
Potri.006G204200.1	407.493	2.18137	0.239725	9.09948	9.07626e-20	6.85469e-18
Potri.002G165000.1	248.561	1.42423	0.483409	2.94623	0.00321678	0.0155162
Potri.001G218400.1	109.344	1.37759	0.274109	5.02572	5.01552e-07	5.87532e-06
Potri.012G006000.1	97.5257	1.28998	0.506466	2.54703	0.0108645	0.0387343
Potri.003G037600.1	151.634	-1.15175	0.390461	-2.94972	0.00318062	0.0155162
Potri.003G039400.1	151.634	-1.15175	0.390461	-2.94972	0.00318062	0.0155162
Potri.014G106100.1	21.447	-1.30686	0.492417	-2.65397	0.00795516	0.0326162
Potri.014G026800.1	233.52	-1.66846	0.446389	-3.73769	0.000185721	0.00117147
Potri.015G148200.1	39.8473	-1.96186	0.506277	-3.87508	0.000106589	0.000728355
Potri.009G003800.1	36.3502	-2.10594	0.753409	-2.79522	0.00518641	0.023627
Potri.012G145500.1	212.445	-5.14058	0.569096	-9.0329	1.67188e-19	6.85469e-18
Potri.001G200700.1	29.9246	-5.70569	0.92427	-6.17318	6.69306e-10	9.14719e-09
Leaf-Stem
	baseMean	log2FoldChange	lfcSE	stat	pvalue	padj
Potri.009G140600.1	9.29572	3.94316	1.40532	2.80588	0.00501796	0.0267625
Potri.010G012100.1	1473.86	3.83484	0.469599	8.1662	3.18248e-16	1.01839e-14
Potri.004G197600.1	716.208	2.9881	0.468262	6.38126	1.75637e-10	2.8102e-09
Potri.006G204300.1	1919.04	2.63559	0.434199	6.07001	1.27902e-09	1.63714e-08
Potri.009G158900.1	1655.03	2.33204	0.482245	4.8358	1.32613e-06	1.21246e-05
Potri.002G165000.1	248.561	1.93183	0.500642	3.85871	0.000113988	0.000810584
Potri.006G204200.1	407.493	1.82976	0.245129	7.46448	8.3628e-14	1.78406e-12
Potri.014G106100.1	21.447	1.73846	0.699315	2.48594	0.012921	0.0459412
Potri.015G002400.1	22.8327	1.38002	0.519478	2.65655	0.00789457	0.0346079
Potri.016G071600.1	3030.74	1.09418	0.374053	2.92519	0.00344244	0.0200287
Potri.003G037600.1	151.634	-1.00487	0.395451	-2.54108	0.0110511	0.0416042
Potri.003G039400.1	151.634	-1.00487	0.395451	-2.54108	0.0110511	0.0416042
Potri.016G142200.1	125.188	-1.10865	0.418768	-2.6474	0.00811123	0.0346079
Potri.001G218400.1	109.344	-1.15957	0.256463	-4.52139	6.14349e-06	4.9148e-05
Potri.016G071500.1	1120.93	-2.07706	0.19976	-10.3978	2.53777e-25	1.62417e-23
Potri.009G003800.1	36.3502	-2.10436	0.761444	-2.76364	0.0057161	0.0281408
Potri.003G052900.1	37.0271	-2.53391	0.500317	-5.06461	4.09227e-07	4.36508e-06
