# Supplementary material for: Genome-wide search and structural and functional analyses for late embryogenesis-abundant (LEA) gene family in poplar
Source: BMC Plant Biol. 2021 Feb 24;21:110. doi: 10.1186/s12870-021-02872-3 (PMC7903804; doi:10.1186/s12870-021-02872-3)
Supplement: Supplementary file 8 — Additional file 8: Table S7. The fold-changes of differentially expressed PtrLEA genes under salt stress. [file 12870_2021_2872_MOESM8_ESM.xlsx]

## Sheet: Sheet1
Additional file 8 Table S7:The fold-changes of differentially expressed PtrLEA genes under salt stress.
Root
		baseMean	log2FoldChange	lfcSE	stat	pvalue	padj
Potri.016G142200.1	PtrLEA80	125.188	7.2523	1.46505	4.95022	7.41301e-07	3.82055e-06
Potri.001G098100.1	PtrLEA2	19.2401	6.9649	1.28214	5.43224	5.56501e-08	3.10713e-07
Potri.019G090300.1	PtrLEA83	113.157	5.79482	0.581514	9.96506	2.16739e-23	3.63038e-22
Potri.003G133400.1	PtrLEA25	123.343	5.76545	0.487776	11.8199	3.08138e-32	1.03226e-30
Potri.007G024000.1	PtrLEA48	84.1318	4.53749	0.834556	5.43701	5.41808e-08	3.10713e-07
Potri.T111300.1	PtrLEA85	586.989	4.16069	1.26453	3.29031	0.00100078	0.00352908
Potri.002G203500.1	PtrLEA18	514.662	3.6141	0.255893	14.1235	2.72177e-45	1.82359e-43
Potri.006G204300.1	PtrLEA47	1919.04	3.21657	0.407071	7.90174	2.75035e-15	3.07123e-14
Potri.014G127700.1	PtrLEA72	73.8853	2.99977	0.448393	6.69005	2.23093e-11	2.13532e-10
Potri.002G165000.1	PtrLEA15	248.561	2.31752	0.483828	4.78996	1.66813e-06	7.9832e-06
Potri.016G071600.1	PtrLEA79	3030.74	2.30857	0.371536	6.21358	5.17898e-10	4.33739e-09
Potri.015G060600.1	PtrLEA75	103.739	2.0589	0.706097	2.91589	0.00354676	0.0108015
Potri.012G145500.1	PtrLEA66	212.445	1.99009	0.458454	4.34088	1.41916e-05	6.06762e-05
Potri.004G197600.1	PtrLEA32	716.208	1.92337	0.443551	4.3363	1.44898e-05	6.06762e-05
Potri.009G158900.1	PtrLEA57	1655.03	1.72667	0.477451	3.61643	0.000298691	0.00111179
Potri.016G071500.1	PtrLEA78	1120.93	-1.71875	0.210835	-8.15211	3.57641e-16	4.79239e-15
Potri.003G037600.1	PtrLEA20	151.634	-2.65316	0.4299	-6.17157	6.76161e-10	4.53028e-09
Potri.003G039400.1	PtrLEA21	151.634	-2.65316	0.4299	-6.17157	6.76161e-10	4.53028e-09
Potri.001G468400.1	PtrLEA11	6.1461	-4.03678	1.66766	-2.42063	0.0154938	0.0432535
Potri.001G183600.1	PtrLEA6	186.389	-4.53133	0.427307	-10.6044	2.84298e-26	6.34932e-25
Potri.003G052900.1	PtrLEA22	37.0271	-4.98885	1.53558	-3.24883	0.00115882	0.00388204
Potri.009G140600.1	PtrLEA56	9.29572	-5.8493	1.83459	-3.18835	0.00143089	0.00456521
Stem
		baseMean	log2FoldChange	lfcSE	stat	pvalue	padj
Potri.013G118600.1	PtrLEA68	10.436	8.09976	2.0401	3.97029	7.17866e-05	0.000947012
Potri.015G060600.1	PtrLEA75	103.739	6.68795	0.95982	6.96793	3.21643e-12	1.10967e-10
Potri.016G046400.1	PtrLEA77	139.704	5.0874	1.3271	3.83349	0.00012634	0.0012065
Potri.T111300.1	PtrLEA85	586.989	4.45672	1.25924	3.53921	0.000401333	0.00307689
Potri.001G098100.1	PtrLEA2	19.2401	2.25997	0.927698	2.43611	0.0148463	0.0487806
Potri.006G204300.1	PtrLEA47	1919.04	1.87394	0.408543	4.58688	4.4992e-06	7.76112e-05
Potri.003G133400.1	PtrLEA25	123.343	1.83633	0.395495	4.64313	3.43177e-06	7.76112e-05
Potri.016G142200.1	PtrLEA80	125.188	1.35523	0.398806	3.39822	0.000678265	0.00401741
Potri.016G142300.1	PtrLEA81	119.821	1.26499	0.373142	3.3901	0.000698681	0.00401741
Potri.019G090300.1	PtrLEA83	113.157	1.23898	0.380088	3.25972	0.00111523	0.00549828
Potri.002G165000.1	PtrLEA15	248.561	1.15298	0.476833	2.418	0.0156062	0.0489467
Potri.002G203500.1	PtrLEA18	514.662	1.10437	0.2585	3.49852	0.000467839	0.00322809
Potri.003G052900.1	PtrLEA22	37.0271	-1.86195	0.573914	-3.24431	0.00117737	0.00549828
Potri.009G003800.1	PtrLEA51	36.3502	-2.10303	0.840493	-2.50214	0.0123446	0.0425889
Potri.001G183600.1	PtrLEA6	186.389	-2.35975	0.312362	-7.55455	4.20306e-14	2.90011e-12
Potri.003G141200.1	PtrLEA26	17.1611	-2.45846	0.624377	-3.93746	8.23489e-05	0.000947012
Potri.001G468400.1	PtrLEA11	6.1461	-5.15269	1.69701	-3.03633	0.0023948	0.00972005
Potri.009G140600.1	PtrLEA56	9.29572	-5.33798	1.40164	-3.80837	0.000139885	0.0012065
Potri.002G167300.1	PtrLEA17	53.109	-6.46702	2.57173	-2.51466	0.0119148	0.0425889
Leaf
		baseMean	log2FoldChange	lfcSE	stat	pvalue	padj
Potri.015G060600.1	PtrLEA75	103.739	10.7258	1.51906	7.06082	1.65525e-12	4.52435e-11
Potri.016G046400.1	PtrLEA77	139.704	8.57805	1.63417	5.24918	1.52777e-07	1.39197e-06
Potri.T111300.1	PtrLEA85	586.989	8.21922	1.33071	6.17655	6.55168e-10	7.67483e-09
Potri.013G118600.1	PtrLEA68	10.436	6.11412	2.05314	2.97793	0.00290201	0.0118983
Potri.005G122400.1	PtrLEA37	246.17	5.41895	1.66065	3.26315	0.0011018	0.00513311
Potri.001G143700.1	PtrLEA4	5.43499	4.00151	1.52639	2.62155	0.00875314	0.0308245
Potri.010G012100.1	PtrLEA58	1473.86	3.01509	0.470046	6.41445	1.41336e-10	2.23285e-09
Potri.016G142200.1	PtrLEA80	125.188	2.96184	0.389329	7.60757	2.79304e-14	1.14515e-12
Potri.007G024000.1	PtrLEA48	84.1318	2.86463	0.613836	4.66676	3.0598e-06	2.50904e-05
Potri.006G112700.1	PtrLEA41	12.6806	2.75505	0.829721	3.32046	0.000898696	0.00460582
Potri.016G142300.1	PtrLEA81	119.821	2.54297	0.397815	6.39233	1.63379e-10	2.23285e-09
Potri.003G133400.1	PtrLEA25	123.343	1.82417	0.410981	4.43856	9.05608e-06	6.7509e-05
Potri.002G203500.1	PtrLEA18	514.662	1.812	0.278648	6.50282	7.88292e-11	1.616e-09
Potri.014G026800.1	PtrLEA69	233.52	1.53083	0.46096	3.32095	0.000897102	0.00460582
Potri.019G090300.1	PtrLEA83	113.157	1.44619	0.380573	3.80003	0.00014468	0.000988649
Potri.016G071600.1	PtrLEA79	3030.74	-1.36225	0.378941	-3.59489	0.000324531	0.00204704
Potri.009G019800.1	PtrLEA53	38.5546	-1.43357	0.440177	-3.25679	0.00112678	0.00513311
Potri.003G052900.1	PtrLEA22	37.0271	-1.716	0.497803	-3.44715	0.000566537	0.00331829
Potri.003G141200.1	PtrLEA26	17.1611	-1.78295	0.6828	-2.61123	0.00902179	0.0308245
Potri.001G090400.1	PtrLEA1	14.4369	-1.93913	0.737916	-2.62785	0.00859255	0.0308245
Potri.009G003800.1	PtrLEA51	36.3502	-2.01616	0.777877	-2.59188	0.00954537	0.0313088
Potri.001G208000.1	PtrLEA8	28.4044	-2.35575	0.816357	-2.88568	0.00390566	0.0152507
Potri.009G158900.1	PtrLEA57	1655.03	-2.81694	0.511457	-5.50768	3.63595e-08	3.72685e-07
Potri.001G183600.1	PtrLEA6	186.389	-2.92667	0.334638	-8.74578	2.21487e-18	1.81619e-16
