# Supplementary material for: Genome-wide search and structural and functional analyses for late embryogenesis-abundant (LEA) gene family in poplar
Source: BMC Plant Biol. 2021 Feb 24;21:110. doi: 10.1186/s12870-021-02872-3 (PMC7903804; doi:10.1186/s12870-021-02872-3)
Supplement: Supplementary file 11 — Additional file 11: Table S8. The top 100 correlation genes of genes expression of PtrLEA85, PtrLEA18, PtrLEA25 and PtrLEA80. [file 12870_2021_2872_MOESM11_ESM.xlsx]

## Sheet: Sheet1
Additional file 11 Table S8:The top 100 correlation genes of genes expression of PtrLEA85, PtrLEA18, PtrLEA25 and PtrLEA80.
gene1	gene2	correlation_coefficient	pvalue		gene1	gene2	correlation_coefficient	pvalue		gene1	gene2	correlation_coefficient	pvalue		gene1	gene2	correlation_coefficient	pvalue
Potri.009G024300.1	Potri.002G203500.1	0.979021	0.000807221		Potri.019G128100.1	Potri.003G133400.1	0.979021	0.00015315		Potri.016G020100.1	Potri.016G142200.1	0.986014	0.000490382		Potri.T111300.1	Potri.005G048500.1	0.944056	0.000209226
Potri.002G117700.1	Potri.002G203500.1	0.972028	0.000278804		Potri.018G034500.1	Potri.003G133400.1	0.972028	0.00580649		Potri.018G030500.1	Potri.016G142200.1	0.951049	0.000151681		Potri.T111300.1	Potri.004G140600.1	0.937063	0.000105282
Potri.002G203500.1	Potri.004G135300.1	0.965035	0.000153669		Potri.002G003000.1	Potri.003G133400.1	0.958042	0.000437016		Potri.016G142200.1	Potri.006G203000.1	0.951049	0.01093		Potri.T111300.1	Potri.004G187300.1	0.937063	0.000118397
Potri.010G035100.1	Potri.002G203500.1	0.958042	0.000234313		Potri.010G059700.1	Potri.003G133400.1	0.958042	0.000609484		Potri.002G124000.1	Potri.016G142200.1	0.937063	0.000108955		Potri.001G196500.1	Potri.T111300.1	0.93007	0.000196049
Potri.001G150400.1	Potri.002G203500.1	0.958042	0.0107151		Potri.012G092000.1	Potri.003G133400.1	0.958042	0.0041344		Potri.016G142200.1	Potri.004G079900.1	0.937063	0.000382102		Potri.013G066600.1	Potri.T111300.1	0.93007	0.000806436
Potri.016G138400.1	Potri.002G203500.1	0.944056	0.00805384		Potri.007G136700.1	Potri.003G133400.1	0.951049	0.0112552		Potri.016G142200.1	Potri.006G177500.1	0.935203	0.00354748		Potri.T111300.1	Potri.007G005700.1	0.93007	0.00194106
Potri.002G203500.1	Potri.006G086900.1	0.937063	0.00158655		Potri.009G036300.1	Potri.003G133400.1	0.951049	0.000108372		Potri.016G131900.1	Potri.016G142200.1	0.93007	0.000100643		Potri.008G149200.1	Potri.T111300.1	0.928146	0.000458653
Potri.007G111100.1	Potri.002G203500.1	0.9317	0.000592895		Potri.010G059900.1	Potri.003G133400.1	0.951049	0.000247847		Potri.016G142200.1	Potri.002G163100.1	0.93007	0.00656814		Potri.008G094500.1	Potri.T111300.1	0.909091	0.0387425
Potri.012G054600.1	Potri.002G203500.1	0.93007	0.00018212		Potri.003G133400.1	Potri.006G070900.1	0.951049	0.00059133		Potri.010G164400.1	Potri.016G142200.1	0.923077	0.00013706		Potri.T111300.1	Potri.006G124200.1	0.902098	0.000293593
Potri.002G065600.1	Potri.002G203500.1	0.93007	0.000279205		Potri.012G002300.1	Potri.003G133400.1	0.948489	0.0122047		Potri.014G056600.1	Potri.016G142200.1	0.923077	0.000243393		Potri.017G108800.1	Potri.T111300.1	0.902098	0.000623762
Potri.008G043900.1	Potri.002G203500.1	0.93007	0.000988226		Potri.001G141600.1	Potri.003G133400.1	0.944056	0.000313402		Potri.016G020600.1	Potri.016G142200.1	0.923077	0.00139533		Potri.001G178900.1	Potri.T111300.1	0.895105	0.012699
Potri.014G070200.1	Potri.002G203500.1	0.93007	0.00146675		Potri.007G136100.1	Potri.003G133400.1	0.937063	0.00966347		Potri.016G142200.1	Potri.006G109600.1	0.923077	0.00217747		Potri.009G143900.1	Potri.T111300.1	0.889821	0.00563547
Potri.002G203500.1	Potri.004G042700.1	0.93007	0.00312294		Potri.007G136300.1	Potri.003G133400.1	0.937063	0.00966347		Potri.011G076600.1	Potri.016G142200.1	0.923077	0.0073796		Potri.010G199600.1	Potri.T111300.1	0.888112	0.000112704
Potri.002G203500.1	Potri.006G035500.1	0.93007	0.00487815		Potri.012G020600.1	Potri.003G133400.1	0.937063	0.000358439		Potri.012G091900.1	Potri.016G142200.1	0.923077	0.0179552		Potri.001G007000.1	Potri.T111300.1	0.888112	0.000524465
Potri.009G158600.1	Potri.002G203500.1	0.923077	0.000211798		Potri.008G059600.1	Potri.003G133400.1	0.93007	0.000148652		Potri.016G142200.1	Potri.006G267300.1	0.916084	0.000107481		Potri.011G033900.1	Potri.T111300.1	0.888112	0.00163376
Potri.001G181000.1	Potri.002G203500.1	0.923077	0.000236426		Potri.010G251800.1	Potri.003G133400.1	0.93007	0.000202251		Potri.017G111400.1	Potri.016G142200.1	0.916084	0.000627539		Potri.012G141300.1	Potri.T111300.1	0.884562	0.000110531
Potri.002G203500.1	Potri.005G004400.1	0.923077	0.00435585		Potri.003G133400.1	Potri.006G219800.1	0.93007	0.00107793		Potri.015G138500.1	Potri.016G142200.1	0.916084	0.00250023		Potri.018G038100.1	Potri.T111300.1	0.881119	0.000136596
Potri.002G203500.1	Potri.006G154200.1	0.923077	0.00712725		Potri.003G133400.1	Potri.006G246800.1	0.93007	0.00254948		Potri.011G034300.1	Potri.016G142200.1	0.916084	0.00327863		Potri.018G062500.1	Potri.T111300.1	0.881119	0.000972006
Potri.002G203500.1	Potri.002G163700.1	0.921192	0.000114415		Potri.009G036100.1	Potri.003G133400.1	0.923077	0.000265769		Potri.008G121000.1	Potri.016G142200.1	0.909091	0.000952065		Potri.T111300.1	Potri.002G235800.1	0.879161	0.000820009
Potri.001G013600.1	Potri.002G203500.1	0.916084	0.000537533		Potri.T074900.1	Potri.003G133400.1	0.923077	0.00421645		Potri.001G126400.1	Potri.016G142200.1	0.909091	0.000974917		Potri.013G118600.1	Potri.T111300.1	0.877098	0.0192561
Potri.012G047100.1	Potri.002G203500.1	0.916084	0.00387277		Potri.012G003500.1	Potri.003G133400.1	0.923077	0.000154705		Potri.016G142200.1	Potri.005G242300.1	0.909091	0.00607064		Potri.018G005100.1	Potri.T111300.1	0.875583	0.00749869
Potri.002G203500.1	Potri.006G103600.1	0.914187	0.000723825		Potri.012G011300.1	Potri.003G133400.1	0.923077	0.000387843		Potri.010G138100.1	Potri.016G142200.1	0.909091	0.0238163		Potri.009G159600.1	Potri.T111300.1	0.874126	0.0002317
Potri.013G046700.1	Potri.002G203500.1	0.909091	0.000204717		Potri.012G028000.1	Potri.003G133400.1	0.923077	0.010732		Potri.015G049600.1	Potri.016G142200.1	0.908473	0.00017886		Potri.T111300.1	Potri.005G048400.1	0.874126	0.000286862
Potri.002G203500.1	Potri.005G072100.1	0.909091	0.00083947		Potri.003G133400.1	Potri.005G106800.1	0.923077	0.00132169		Potri.016G142200.1	Potri.007G029100.1	0.902098	0.000534921		Potri.019G090300.1	Potri.T111300.1	0.874126	0.000418888
Potri.013G043300.1	Potri.002G203500.1	0.909091	0.00401828		Potri.011G168900.1	Potri.003G133400.1	0.918295	0.000107055		Potri.015G067000.1	Potri.016G142200.1	0.902098	0.0022426		Potri.001G356200.1	Potri.T111300.1	0.874126	0.000773694
Potri.007G067800.1	Potri.002G203500.1	0.907182	0.00233634		Potri.001G156000.1	Potri.003G133400.1	0.916084	0.00020034		Potri.015G071900.1	Potri.016G142200.1	0.902098	0.0497618		Potri.015G015800.1	Potri.T111300.1	0.873261	0.0351266
Potri.016G088600.1	Potri.002G203500.1	0.902098	0.00933985		Potri.001G324500.1	Potri.003G133400.1	0.916084	0.000259351		Potri.014G124500.1	Potri.016G142200.1	0.900177	0.00333602		Potri.010G188500.1	Potri.T111300.1	0.867133	0.000139823
Potri.002G203500.1	Potri.004G068100.1	0.895105	0.000121374		Potri.003G133400.1	Potri.004G184600.1	0.916084	0.00040211		Potri.011G035800.1	Potri.016G142200.1	0.900177	0.0137611		Potri.T111300.1	Potri.006G099600.1	0.867133	0.000173268
Potri.002G203500.1	Potri.006G138900.1	0.895105	0.000248434		Potri.003G133400.1	Potri.004G214300.1	0.916084	0.00427835		Potri.016G142200.1	Potri.005G208000.1	0.896939	0.00031104		Potri.T111300.1	Potri.004G026200.1	0.866219	0.00350276
Potri.002G203500.1	Potri.005G064000.1	0.895105	0.00196699		Potri.014G185700.1	Potri.003G133400.1	0.916084	0.000181614		Potri.002G125900.1	Potri.016G142200.1	0.895105	0.000264002		Potri.T111300.1	Potri.004G158500.1	0.86515	0.00443444
Potri.002G116300.1	Potri.002G203500.1	0.893171	0.000780866		Potri.015G056900.1	Potri.003G133400.1	0.916084	0.00561994		Potri.001G148900.1	Potri.016G142200.1	0.895105	0.000489337		Potri.001G174300.1	Potri.T111300.1	0.86014	0.000120334
Potri.T025400.1	Potri.002G203500.1	0.889669	0.000199005		Potri.T140800.1	Potri.003G133400.1	0.916084	0.000181614		Potri.011G060000.1	Potri.016G142200.1	0.895105	0.0109374		Potri.018G023300.1	Potri.T111300.1	0.86014	0.000136767
Potri.T076100.1	Potri.002G203500.1	0.888972	0.000315165		Potri.T140900.1	Potri.003G133400.1	0.916084	0.000181614		Potri.016G142200.1	Potri.004G026100.1	0.889821	0.000758145		Potri.T111300.1	Potri.006G248300.1	0.86014	0.00203842
Potri.001G113600.1	Potri.002G203500.1	0.888112	0.00040832		Potri.012G003000.1	Potri.003G133400.1	0.916084	0.000164245		Potri.012G053700.1	Potri.016G142200.1	0.888112	0.00012301		Potri.010G034300.1	Potri.T111300.1	0.86014	0.00205752
Potri.008G174900.1	Potri.002G203500.1	0.888112	0.000968134		Potri.003G133400.1	Potri.005G132300.1	0.916084	0.000181614		Potri.014G085300.1	Potri.016G142200.1	0.888112	0.000189097		Potri.T111300.1	Potri.003G079500.1	0.853147	0.000111026
Potri.019G054900.1	Potri.002G203500.1	0.888112	0.00211624		Potri.003G133400.1	Potri.005G132900.1	0.916084	0.000181614		Potri.012G028500.1	Potri.016G142200.1	0.888112	0.0284457		Potri.T111300.1	Potri.005G072000.1	0.853147	0.000405292
Potri.001G205400.1	Potri.002G203500.1	0.888112	0.00877661		Potri.003G133400.1	Potri.005G183900.1	0.916084	0.0114818		Potri.016G142200.1	Potri.005G249700.1	0.888112	0.0398784		Potri.T106400.1	Potri.T111300.1	0.853147	0.000661982
Potri.016G129900.1	Potri.002G203500.1	0.888112	0.0253579		Potri.003G133400.1	Potri.006G043800.1	0.916084	0.000293876		Potri.016G142200.1	Potri.005G244700.1	0.881119	0.000100882		Potri.T111300.1	Potri.003G143700.1	0.853147	0.00160228
Potri.018G011200.1	Potri.002G203500.1	0.886166	0.00352447		Potri.010G204600.1	Potri.003G133400.1	0.915516	0.00172619		Potri.018G038100.1	Potri.016G142200.1	0.881119	0.00115969		Potri.010G177400.1	Potri.T111300.1	0.853147	0.00245327
Potri.002G203500.1	Potri.005G195300.1	0.881119	0.000436882		Potri.003G133400.1	Potri.004G021500.1	0.909091	0.000655467		Potri.001G248100.1	Potri.016G142200.1	0.881119	0.00224618		Potri.010G002600.1	Potri.T111300.1	0.853147	0.00268826
Potri.002G203500.1	Potri.005G222800.1	0.881119	0.00625202		Potri.010G059600.1	Potri.003G133400.1	0.909091	0.00136441		Potri.016G142200.1	Potri.006G127900.1	0.881119	0.00337091		Potri.001G009700.1	Potri.T111300.1	0.853147	0.0043896
Potri.010G213800.1	Potri.002G203500.1	0.881119	0.00950663		Potri.010G060200.1	Potri.003G133400.1	0.909091	0.000729681		Potri.019G007200.1	Potri.016G142200.1	0.881119	0.00602172		Potri.008G020400.1	Potri.T111300.1	0.846154	0.00020184
Potri.014G086600.1	Potri.002G203500.1	0.874126	0.000473891		Potri.014G121900.1	Potri.003G133400.1	0.909091	0.000163516		Potri.017G018500.1	Potri.016G142200.1	0.881119	0.00890537		Potri.001G020900.1	Potri.T111300.1	0.846154	0.00161084
Potri.015G020800.1	Potri.002G203500.1	0.874126	0.00484378		Potri.015G074500.1	Potri.003G133400.1	0.909091	0.00221406		Potri.013G061200.1	Potri.016G142200.1	0.881119	0.0089663		Potri.T111300.1	Potri.002G189900.1	0.846154	0.00179002
Potri.009G026500.1	Potri.002G203500.1	0.874126	0.0162514		Potri.016G133700.1	Potri.003G133400.1	0.909091	0.00175203		Potri.001G143700.1	Potri.016G142200.1	0.875583	0.00178779		Potri.014G161300.1	Potri.T111300.1	0.846154	0.00282981
Potri.002G203500.1	Potri.003G054200.1	0.868056	0.00045122		Potri.003G133400.1	Potri.006G198500.1	0.909091	0.000312946		Potri.001G003500.1	Potri.016G142200.1	0.874126	0.000843033		Potri.008G059200.1	Potri.T111300.1	0.846154	0.00372791
Potri.008G054100.1	Potri.002G203500.1	0.867133	0.000128668		Potri.002G113900.1	Potri.003G133400.1	0.908473	0.00279599		Potri.016G142200.1	Potri.005G217500.1	0.874126	0.0114121		Potri.T111300.1	Potri.004G169200.1	0.844134	0.0036101
Potri.002G203500.1	Potri.004G084800.1	0.867133	0.00188705		Potri.015G133900.1	Potri.003G133400.1	0.904058	0.00171507		Potri.009G007800.1	Potri.016G142200.1	0.874126	0.0247917		Potri.001G441700.1	Potri.T111300.1	0.84355	0.0175398
Potri.002G117900.1	Potri.002G203500.1	0.867133	0.00224149		Potri.010G125900.1	Potri.003G133400.1	0.904058	0.000379491		Potri.016G142200.1	Potri.003G006200.1	0.868653	0.0381352		Potri.002G122800.1	Potri.T111300.1	0.839161	0.000472924
Potri.002G203500.1	Potri.003G030700.1	0.867133	0.00605145		Potri.010G205000.1	Potri.003G133400.1	0.903679	0.00182032		Potri.018G003100.1	Potri.016G142200.1	0.867133	0.000110844		Potri.T111300.1	Potri.004G038000.1	0.839161	0.000802591
Potri.002G203500.1	Potri.004G068200.1	0.867133	0.0206083		Potri.003G133400.1	Potri.006G180500.1	0.902098	0.000905181		Potri.001G057200.1	Potri.016G142200.1	0.867133	0.000124325		Potri.T111300.1	Potri.003G152300.1	0.839161	0.000989461
Potri.002G203500.1	Potri.006G042400.1	0.862885	0.00217288		Potri.007G143200.1	Potri.003G133400.1	0.90176	0.02187		Potri.002G035800.1	Potri.016G142200.1	0.867133	0.000202399		Potri.013G061200.1	Potri.T111300.1	0.839161	0.00127145
Potri.001G412000.1	Potri.002G203500.1	0.86014	0.000169344		Potri.003G133400.1	Potri.004G025600.1	0.900498	0.00535974		Potri.016G142200.1	Potri.002G237500.1	0.867133	0.000478275		Potri.T1684000.1	Potri.T111300.1	0.839161	0.00133131
Potri.002G203500.1	Potri.006G126000.1	0.86014	0.000399734		Potri.003G133400.1	Potri.005G251600.1	0.900177	0.0022012		Potri.015G086600.1	Potri.016G142200.1	0.867133	0.000567431		Potri.018G022400.1	Potri.T111300.1	0.839161	0.0021691
Potri.011G079100.1	Potri.002G203500.1	0.86014	0.00198142		Potri.009G144500.1	Potri.003G133400.1	0.899141	0.00445591		Potri.001G467800.1	Potri.016G142200.1	0.867133	0.000712606		Potri.001G309100.1	Potri.T111300.1	0.839161	0.00285133
Potri.015G141300.1	Potri.002G203500.1	0.86014	0.0313293		Potri.018G116800.1	Potri.003G133400.1	0.893171	0.0143254		Potri.008G078500.1	Potri.016G142200.1	0.867133	0.00357705		Potri.008G133100.1	Potri.T111300.1	0.839161	0.00395283
Potri.018G072700.1	Potri.002G203500.1	0.853147	0.000138001		Potri.012G003400.1	Potri.003G133400.1	0.892451	0.00348667		Potri.002G074700.1	Potri.016G142200.1	0.867133	0.0112596		Potri.010G150400.1	Potri.T111300.1	0.839161	0.00800147
Potri.011G149300.1	Potri.002G203500.1	0.853147	0.00038918		Potri.009G036500.1	Potri.003G133400.1	0.889669	0.000239646		Potri.001G215800.1	Potri.016G142200.1	0.867133	0.0119004		Potri.009G087000.1	Potri.T111300.1	0.839161	0.0372136
Potri.001G171600.1	Potri.002G203500.1	0.853147	0.000903839		Potri.013G160800.1	Potri.003G133400.1	0.888112	0.000719841		Potri.018G022400.1	Potri.016G142200.1	0.867133	0.0125801		Potri.009G027800.1	Potri.T111300.1	0.838049	0.00383894
Potri.T052300.1	Potri.002G203500.1	0.853147	0.00134129		Potri.T169700.1	Potri.003G133400.1	0.888112	0.000216447		Potri.016G142200.1	Potri.006G020700.1	0.867133	0.0142008		Potri.T111300.1	Potri.004G041000.1	0.832168	0.000116175
Potri.002G203500.1	Potri.003G006500.1	0.853147	0.00252372		Potri.013G009700.1	Potri.003G133400.1	0.888112	0.0132429		Potri.016G142200.1	Potri.005G181600.1	0.861346	0.0207415		Potri.009G046200.1	Potri.T111300.1	0.832168	0.000177321
Potri.002G203500.1	Potri.006G011700.1	0.853147	0.00543927		Potri.003G133400.1	Potri.005G174400.1	0.888112	0.00431486		Potri.001G417000.1	Potri.016G142200.1	0.86014	0.000133675		Potri.011G094800.1	Potri.T111300.1	0.832168	0.000462256
Potri.014G174200.1	Potri.002G203500.1	0.853147	0.0244282		Potri.015G099200.1	Potri.003G133400.1	0.886166	0.000203553		Potri.017G049000.1	Potri.016G142200.1	0.86014	0.000189695		Potri.008G109100.1	Potri.T111300.1	0.832168	0.00251226
Potri.014G020700.1	Potri.002G203500.1	0.852134	0.000191333		Potri.003G133400.1	Potri.003G018500.1	0.881119	0.00227832		Potri.018G141700.1	Potri.016G142200.1	0.86014	0.000228069		Potri.T111300.1	Potri.004G062500.1	0.832168	0.00270613
Potri.019G037800.1	Potri.002G203500.1	0.849604	0.000139744		Potri.003G133400.1	Potri.003G038600.1	0.881119	0.00129434		Potri.011G132700.1	Potri.016G142200.1	0.86014	0.000390326		Potri.T111300.1	Potri.005G242700.1	0.832168	0.00413873
Potri.T070900.1	Potri.002G203500.1	0.849604	0.000139744		Potri.003G133400.1	Potri.003G091000.1	0.881119	0.00330451		Potri.016G142200.1	Potri.005G117000.1	0.86014	0.000687335		Potri.017G084500.1	Potri.T111300.1	0.832168	0.0210912
Potri.002G203500.1	Potri.006G149800.1	0.846154	0.00251806		Potri.003G133400.1	Potri.003G192200.1	0.881119	0.00069654		Potri.015G017100.1	Potri.016G142200.1	0.86014	0.00110871		Potri.T1592000.1	Potri.T111300.1	0.832092	0.000744835
Potri.017G110700.1	Potri.002G203500.1	0.846154	0.00296701		Potri.010G052700.1	Potri.003G133400.1	0.881119	0.00282027		Potri.009G102900.1	Potri.016G142200.1	0.86014	0.00186674		Potri.T111300.1	Potri.006G236900.1	0.829988	0.000908985
Potri.002G203500.1	Potri.005G000700.1	0.846154	0.0160448		Potri.014G070200.1	Potri.003G133400.1	0.881119	0.00017914		Potri.010G014000.1	Potri.016G142200.1	0.86014	0.00374845		Potri.010G011700.1	Potri.T111300.1	0.825175	0.000116057
Potri.016G019700.1	Potri.002G203500.1	0.846154	0.0191574		Potri.015G091900.1	Potri.003G133400.1	0.881119	0.00550187		Potri.016G142200.1	Potri.005G040600.1	0.86014	0.00429407		Potri.010G194600.1	Potri.T111300.1	0.825175	0.0004834
Potri.018G103000.1	Potri.002G203500.1	0.840632	0.00130441		Potri.015G142700.1	Potri.003G133400.1	0.881119	0.00091829		Potri.009G047800.1	Potri.016G142200.1	0.86014	0.00445323		Potri.T111300.1	Potri.005G213200.1	0.825175	0.00171794
Potri.002G203500.1	Potri.004G068400.1	0.839161	0.00735137		Potri.T163500.1	Potri.003G133400.1	0.881119	0.000344755		Potri.002G027100.1	Potri.016G142200.1	0.86014	0.00808529		Potri.008G106300.1	Potri.T111300.1	0.825175	0.00355064
Potri.002G203500.1	Potri.004G035800.1	0.839161	0.0101657		Potri.003G133400.1	Potri.005G072100.1	0.881119	0.000290651		Potri.002G030800.1	Potri.016G142200.1	0.86014	0.00912794		Potri.016G133400.1	Potri.T111300.1	0.825175	0.00582403
Potri.001G331500.1	Potri.002G203500.1	0.839161	0.0160682		Potri.003G133400.1	Potri.005G214000.1	0.881119	0.000449969		Potri.002G112400.1	Potri.016G142200.1	0.86014	0.0102862		Potri.012G029300.1	Potri.T111300.1	0.825175	0.0161854
Potri.002G203500.1	Potri.005G128200.1	0.839161	0.0222155		Potri.019G037800.1	Potri.003G133400.1	0.881071	0.0165927		Potri.001G084000.1	Potri.016G142200.1	0.86014	0.0130982		Potri.001G100200.1	Potri.T111300.1	0.825175	0.022618
Potri.012G092000.1	Potri.002G203500.1	0.832168	0.000100856		Potri.T070900.1	Potri.003G133400.1	0.881071	0.0165927		Potri.014G104200.1	Potri.016G142200.1	0.86014	0.0177872		Potri.018G022000.1	Potri.T111300.1	0.824483	0.00455527
Potri.007G083400.1	Potri.002G203500.1	0.832168	0.000331885		Potri.014G185900.1	Potri.003G133400.1	0.875658	0.000145185		Potri.001G008800.1	Potri.016G142200.1	0.86014	0.0183513		Potri.013G145200.1	Potri.T111300.1	0.823771	0.0154414
Potri.002G203500.1	Potri.003G133400.1	0.832168	0.000425828		Potri.015G074200.1	Potri.003G133400.1	0.874126	0.00190225		Potri.016G142200.1	Potri.003G104400.1	0.86014	0.0212605		Potri.015G138300.1	Potri.T111300.1	0.822507	0.0400199
Potri.002G203500.1	Potri.003G133400.1	0.832168	0.000425828		Potri.017G132400.1	Potri.003G133400.1	0.874126	0.00131637		Potri.016G127200.1	Potri.016G142200.1	0.86014	0.0286489		Potri.T111300.1	Potri.003G134200.1	0.818182	0.000109877
Potri.002G203500.1	Potri.003G133400.1	0.832168	0.000425828		Potri.018G075200.1	Potri.003G133400.1	0.874126	0.00213939		Potri.012G106100.1	Potri.016G142200.1	0.86014	0.0340176		Potri.016G097000.1	Potri.T111300.1	0.818182	0.000115393
Potri.002G203500.1	Potri.003G133400.1	0.832168	0.000425828		Potri.010G206600.1	Potri.003G133400.1	0.874126	0.00710304		Potri.001G371600.1	Potri.016G142200.1	0.86014	0.0375717		Potri.001G303900.1	Potri.T111300.1	0.818182	0.000626364
Potri.002G203500.1	Potri.003G133400.1	0.832168	0.000425828		Potri.013G118900.1	Potri.003G133400.1	0.874126	0.000913124		Potri.010G083600.1	Potri.016G142200.1	0.86014	0.039243		Potri.T111300.1	Potri.002G185700.1	0.818182	0.00391343
Potri.002G203500.1	Potri.003G133400.1	0.832168	0.000425828		Potri.003G133400.1	Potri.005G184800.1	0.872841	0.00100015		Potri.016G142200.1	Potri.002G206100.1	0.86014	0.0399302		Potri.001G128200.1	Potri.T111300.1	0.818182	0.00445358
Potri.002G203500.1	Potri.003G133400.1	0.832168	0.000425828		Potri.011G081900.1	Potri.003G133400.1	0.870137	0.0196017		Potri.011G157000.1	Potri.016G142200.1	0.858145	0.0434115		Potri.T111300.1	Potri.003G170600.1	0.818182	0.00501986
Potri.002G203500.1	Potri.006G082500.1	0.832168	0.00058553		Potri.001G361700.1	Potri.003G133400.1	0.867133	0.00213466		Potri.011G116700.1	Potri.016G142200.1	0.855634	0.000373344		Potri.017G094500.1	Potri.T111300.1	0.818182	0.0059062
Potri.011G138400.1	Potri.002G203500.1	0.832168	0.0109089		Potri.002G013200.1	Potri.003G133400.1	0.867133	0.00151237		Potri.011G034900.1	Potri.016G142200.1	0.854642	0.0178805		Potri.016G136500.1	Potri.T111300.1	0.818182	0.00648975
Potri.002G203500.1	Potri.002G246700.1	0.829988	0.000122861		Potri.003G133400.1	Potri.003G071100.1	0.867133	0.00225193		Potri.007G078700.1	Potri.016G142200.1	0.853147	0.000115288		Potri.T111300.1	Potri.007G008200.1	0.818182	0.0107505
Potri.011G161100.1	Potri.002G203500.1	0.826588	0.0001255		Potri.003G133400.1	Potri.003G092700.1	0.867133	0.00157691		Potri.018G038600.1	Potri.016G142200.1	0.853147	0.00017489		Potri.001G402600.1	Potri.T111300.1	0.816113	0.00204521
Potri.001G146000.1	Potri.002G203500.1	0.825175	0.000320819		Potri.003G133400.1	Potri.004G106800.1	0.867133	0.001105		Potri.016G142200.1	Potri.007G011100.1	0.853147	0.00033465		Potri.018G123000.1	Potri.T111300.1	0.811189	0.000187274
Potri.001G375000.1	Potri.002G203500.1	0.825175	0.000342341		Potri.008G175000.1	Potri.003G133400.1	0.867133	0.000418484		Potri.001G357800.1	Potri.016G142200.1	0.853147	0.000507901		Potri.010G065700.1	Potri.T111300.1	0.811189	0.000557877
Potri.T0912000.1	Potri.002G203500.1	0.825175	0.00156695		Potri.008G224300.1	Potri.003G133400.1	0.867133	0.00520563		Potri.016G142200.1	Potri.006G111600.1	0.853147	0.000704586		Potri.019G103200.1	Potri.T111300.1	0.811189	0.00251279
Potri.011G123300.1	Potri.002G203500.1	0.825175	0.00434192		Potri.017G094500.1	Potri.003G133400.1	0.867133	0.00145578		Potri.002G038800.1	Potri.016G142200.1	0.853147	0.00113367		Potri.001G150400.1	Potri.T111300.1	0.811189	0.0472321
Potri.007G098200.1	Potri.002G203500.1	0.825175	0.005359		Potri.T091700.1	Potri.003G133400.1	0.867133	0.000925761		Potri.008G101300.1	Potri.016G142200.1	0.853147	0.0146421		Potri.013G145100.1	Potri.T111300.1	0.810992	0.00560536
Potri.016G041100.1	Potri.002G203500.1	0.825175	0.0112245		Potri.T113500.1	Potri.003G133400.1	0.867133	0.000839112		Potri.010G178600.1	Potri.016G142200.1	0.853147	0.0173049		Potri.011G165800.1	Potri.T111300.1	0.810291	0.00313002
Potri.002G203500.1	Potri.006G219600.1	0.825175	0.0121618		Potri.010G183700.1	Potri.003G133400.1	0.867133	0.00962792		Potri.013G103400.1	Potri.016G142200.1	0.853147	0.0195099		Potri.001G405400.1	Potri.T111300.1	0.809916	0.000642532
Potri.001G309100.1	Potri.002G203500.1	0.825175	0.048936		Potri.011G149300.1	Potri.003G133400.1	0.867133	0.000114009		Potri.015G117600.1	Potri.016G142200.1	0.853147	0.0323942		Potri.015G143900.1	Potri.T111300.1	0.809108	0.00357201
Potri.019G068700.1	Potri.002G203500.1	0.822194	0.000590524		Potri.003G133400.1	Potri.005G184100.1	0.867133	0.00546784		Potri.015G033900.1	Potri.016G142200.1	0.853147	0.0330594		Potri.T111300.1	Potri.006G232400.1	0.804398	0.000768127
Potri.002G203500.1	Potri.005G179100.1	0.818182	0.000122243		Potri.003G133400.1	Potri.006G232500.1	0.867133	0.000337424		Potri.016G142200.1	Potri.006G074800.1	0.852134	0.00075892		Potri.011G122000.1	Potri.T111300.1	0.804196	0.000521948
Potri.T079200.1	Potri.002G203500.1	0.818182	0.000332135		Potri.013G018000.1	Potri.003G133400.1	0.86515	0.0124411		Potri.008G156800.1	Potri.016G142200.1	0.85114	0.000236679		Potri.T111300.1	Potri.006G127900.1	0.804196	0.000525634
Potri.002G203500.1	Potri.006G164600.1	0.818182	0.00769286		Potri.013G080100.1	Potri.003G133400.1	0.86515	0.00928096		Potri.001G446800.1	Potri.016G142200.1	0.850668	0.0126959		Potri.018G102800.1	Potri.T111300.1	0.804196	0.00149056
