# Supplementary material for: Genome-wide search and structural and functional analyses for late embryogenesis-abundant (LEA) gene family in poplar
Source: BMC Plant Biol. 2021 Feb 24;21:110. doi: 10.1186/s12870-021-02872-3 (PMC7903804; doi:10.1186/s12870-021-02872-3)
Supplement: Supplementary file 12 — Additional file 12: Table S9. The primers sequences used in this study. [file 12870_2021_2872_MOESM12_ESM.xlsx]

## Sheet: Sheet1
Additional file 12 Table S9:The primers sequences used in this study.
Gene name	Primer-F	Primer-R
PtrLEA1	TGTCATCATAATCCTCATCG	CAGTGTTGTTAGAGACGGCA
PtrLEA2	GCTTGCTAATGGGACTCTTC	CAACCATCACGCCACCACAG
PtrLEA4	TAAAGGGAGCACAGGCAAAG	GGCTGGTTAGCATGGGTTCC
PtrLEA6	GTCGCCACTCAAGGAACTCG	ACGCTTTATCCTCATCATCA
PtrLEA8	TGCTACCCAACAACAACAAG	CCAGCATTATGACGAGGAAA
PtrLEA11	TCAAACATCCTCGACCTCGC	CTGATTTGGGTTGGAGAAGT
PtrLEA15	AGACCCCAGAGGCTACCATC	CATCCTGCCACCGCTCTTGA
PtrLEA17	ATTATCGCAGGAGGTCTATT	GTCGTTTCCACTTTAGACTC
PtrLEA18	ATCAGCGAGGCAATCAACGG	AAATCTTCTCGGTGGTCTTG
PtrLEA20	CCTTCTACTAAACCAGCCAC	GCTGCGTTTGCGGTTGGGTT
PtrLEA21	CTCACCACCAACATCAACCT	CTGCTTGTGATGGCGGCTCT
PtrLEA22	TCAAGGAACTCGTCGGCTAG	CGCTTTATCCTCATCATCAT
PtrLEA25	GATGAACAGGGTATTCGTGC	AGTAAATAGTCGTTGTGCCT
PtrLEA26	CCTTATTGTCTTCTTCACTG	AGCTCTATTTGGGTTCTTGA
PtrLEA32	GCTGGCTCCTTGCACTTCTC	AATCGACAAACGCTCGACTG
PtrLEA37	ACGGTGGGTGAAGCATTACG	GATGCTCTATTTCTTCCGTA
PtrLEA41	CATCTTCCTCAATCTCACAC	GGGAAGGAAGTGTCTGAGTC
PtrLEA47	GTTTCTTGGCCTTCATCCTC	ATTGGAGCATGTTGTTGGTG
PtrLEA48	GCAAGACGCCGAGGAGAAAG	AGTATCTGTGGTCTTTGAGG
PtrLEA51	TGTTCTTCTTGGTTTAGCAG	GTGGCATTGAGGTGGTTATT
PtrLEA53	CACCACCACAACCCGCTAAC	GATAACAAGCCAGACAATGA
PtrLEA56	AACCGTCTCACCACCACACC	CATCATCGTCATCACCATCA
PtrLEA57	GCAACCACCACCAGGAACTT	GAATGAGAGGAACCAGCAG
PtrLEA58	CTAACCCTATGGCTCAACAC	AAGGACCAGTGCTATGACAG
PtrLEA66	GGGCTCCTCCAAGTCTGATC	CAACAACAGCTTCTTCTCTT
PtrLEA68	GGAAAGCAAGAGAGGGATAT	CTGTTGTGCCGTTCCTCTTA
PtrLEA69	CCCACCTCATTCTCACTCCT	ACATCACACTCTTTCCACTG
PtrLEA75	CAACCACAACAAGAAAGACC	CAGTTTCCGTTGTTTGCTCT
PtrLEA77	GCAACTGGAGGTACTGGTGG	CTCCTCCACTTGCCCACCAT
PtrLEA78	ATCCTAATCTTCCTCCTCAT	GGTTGCGAGAGGATAAGGTG
PtrLEA79	AATCCCACCTACACAACAGT	ATGAGCCAGACAATAAGAAC
PtrLEA80	GGCATCTCTCCTCGCATCTC	ATCTCCCACCTCATCGCCTC
PtrLEA81	TTCAAGCCCAAACAACCGAC	CTTGTTCGGATTCTTGATAG
PtrLEA83	GGTGAAGGTGGCAATGAAAC	ATTCGCCTCTTGTTTGCCTT
PtrLEA85	ACAAGAGAGGATGACACAAG	AGTGGCTGAATGGGTGTGGG
Action	ACCCTCCAATCCAGACACTG	TTGCTGACCGTATGAGCAAG
